# Supplementary material for: Gene network analysis reveals a novel 22-gene signature of carbon metabolism in hepatocellular carcinoma
Source: Oncotarget. 2016 Jun 23;7(31):49232–45. doi: 10.18632/oncotarget.10249 (PMC5226503; doi:10.18632/oncotarget.10249)
Supplement: Supplementary file 3 [file oncotarget-07-49232-s003.xlsx]

## Sheet: Sheet1
ProbeSetID	GeneSymbol	Module	GS.DiseaseState
238996_x_at	ALDOA	black	0.645229
214687_x_at	ALDOA	black	0.608115
200966_x_at	ALDOA	black	0.577719
204663_at	ME3	black	0.554091
201037_at	PFKP	black	0.553978
202275_at	G6PD	black	0.51901
210976_s_at	PFKM	black	0.510394
205194_at	PSPH	blue	0.497321
227068_at	PGK1	blue	0.488689
224455_s_at	ADPGK	blue	0.488148
201231_s_at	ENO1	blue	0.482823
204058_at	ME1	blue	0.475558
217294_s_at	ENO1	blue	0.475223
204059_s_at	ME1	blue	0.467677
200738_s_at	PGK1	blue	0.464634
209397_at	ME2	blue	0.462952
201118_at	PGD	blue	0.458522
210153_s_at	ME2	blue	0.458505
217356_s_at	PGK1	blue	0.458171
200737_at	PGK1	blue	0.451633
210154_at	ME2	blue	0.437595
220980_s_at	ADPGK	brown	0.43254
218388_at	PGLS	brown	0.410869
208660_at	CS	brown	0.408114
218387_s_at	PGLS	brown	0.406379
1558365_at	PGK1	grey	0.405066
217009_at	PGK2	grey	0.391487
1560943_s_at	PGD	grey	0.387346
200697_at	HK1	grey	0.387258
205048_s_at	PSPH	grey	0.380194
202934_at	HK2	grey	0.37491
214183_s_at	TKTL1	grey	0.368038
216370_s_at	TKTL1	grey	0.366671
224882_at	ACSS1	grey	0.364152
231295_at	ME3	red	0.361289
1560942_at	PGD	red	0.35736
240258_at	ENO1	turquoise	0.350956
1558519_at	RPE	turquoise	0.350638
201313_at	ENO2	black	0.657864
224954_at	SHMT1	black	0.590884
210326_at	AGXT	black	0.584769
201251_at	PKM	black	0.170184
213700_s_at	PKM	black	0.168994
209696_at	FBP1	blue	0.722975
213149_at	DLAT	blue	0.535455
201463_s_at	TALDO1	blue	0.525671
208700_s_at	TKT	blue	0.487988
1555037_a_at	IDH1	blue	0.444468
208699_x_at	TKT	blue	0.431699
215096_s_at	ESD	blue	0.430143
209036_s_at	MDH2	blue	0.412736
208308_s_at	GPI	blue	0.41052
202471_s_at	IDH3G	blue	0.409448
201193_at	IDH1	blue	0.408292
212568_s_at	DLAT	blue	0.390655
217398_x_at	GAPDH	blue	0.373212
210014_x_at	IDH3B	blue	0.36414
238056_at	SDHC	blue	0.360961
216591_s_at	SDHC	blue	0.356627
200979_at	PDHA1	blue	0.354381
213011_s_at	TPI1	blue	0.346872
211150_s_at	DLAT	blue	0.346382
210131_x_at	SDHC	blue	0.334889
200822_x_at	TPI1	blue	0.321267
202004_x_at	SDHC	blue	0.313033
212581_x_at	GAPDH	blue	0.305864
213453_x_at	GAPDH	blue	0.265521
203401_at	PRPS2	blue	0.260158
215210_s_at	DLST	blue	0.258802
213333_at	MDH2	blue	0.254339
201509_at	IDH3B	blue	0.250961
228205_at	TKT	blue	0.250071
209440_at	PRPS1	blue	0.221635
200793_s_at	ACO2	blue	0.197131
202070_s_at	IDH3A	blue	0.163869
210418_s_at	IDH3B	blue	0.133832
202930_s_at	SUCLA2	blue	0.111651
203032_s_at	FH	blue	0.0970317
214437_s_at	SHMT2	blue	0.0833536
209095_at	DLD	blue	0.0737671
208447_s_at	PRPS1	blue	-0.039349
208848_at	ADH5	blue	-0.0606075
200978_at	MDH1	blue	-0.200478
202069_s_at	IDH3A	blue	-0.607156
206844_at	FBP2	brown	0.699904
237691_x_at	ENO3	brown	0.616091
230426_at	DLD	brown	0.535586
201282_at	OGDH	brown	0.530882
226929_at	MTHFR	brown	0.295554
239035_at	MTHFR	brown	0.260359
205412_at	ACAT1	brown	-0.478411
201135_at	ECHS1	brown	-0.772481
208847_s_at	ADH5	green	0.437013
204705_x_at	ALDOB	green	0.433982
204836_at	GLDC	green	0.413387
205222_at	EHHADH	green	0.231056
221589_s_at	ALDH6A1	green	-0.0144677
1554152_a_at	OGDH	grey	0.344869
221892_at	H6PD	grey	0.311973
244638_at	SUCLG1	grey	0.295432
242956_at	IDH1	grey	0.289169
210451_at	PKLR	grey	0.28902
214170_x_at	FH	grey	0.234668
207858_s_at	PKLR	grey	0.191784
208629_s_at	HADHA	grey	0.160246
210046_s_at	IDH2	grey	0.0812858
201093_x_at	SDHA	grey	0.0727204
209009_at	ESD	grey	0.0695693
227614_at	HKDC1	grey	0.0691294
224839_s_at	GPT2	grey	0.0637064
204920_at	CPS1	grey	0.06076
205736_at	PGAM2	grey	0.0519383
1555539_at	SDS	grey	0.0403144
217564_s_at	CPS1	grey	0.0328667
203860_at	PCCA	grey	0.029034
213374_x_at	HIBCH	grey	0.00815787
206933_s_at	H6PD	grey	0.00505146
214166_at	SDHB	grey	-0.00812677
219277_s_at	OGDHL	grey	-0.0119759
211167_s_at	GCK	grey	-0.0155917
211023_at	PDHB	grey	-0.0817929
205695_at	SDS	grey	-0.0845101
1559239_s_at	ACAT1	grey	-0.0905274
221590_s_at	ALDH6A1	grey	-0.0978155
228274_at	SDSL	grey	-0.0986237
234312_s_at	ACSS2	grey	-0.104624
220585_at	HKDC1	grey	-0.108791
226238_at	MCEE	grey	-0.112801
202022_at	ALDOC	grey	-0.130943
208911_s_at	PDHB	grey	-0.133843
208813_at	GOT1	grey	-0.153794
211357_s_at	ALDOB	grey	-0.197054
244627_at	DAK	grey	-0.212969
204290_s_at	ALDH6A1	grey	-0.21733
212694_s_at	PCCB	grey	-0.232919
217874_at	SUCLG1	grey	-0.240005
203711_s_at	HIBCH	grey	-0.298175
209608_s_at	ACAT2	grey	-0.299741
220892_s_at	PSAT1	grey	-0.317531
201397_at	PHGDH	grey	-0.330157
204704_s_at	ALDOB	grey	-0.35836
202959_at	MUT	grey	-0.36223
210751_s_at	RGN	grey	-0.37467
210045_at	IDH2	grey	-0.398295
217238_s_at	ALDOB	grey	-0.403672
228162_at	ESD	grey	-0.448171
204483_at	ENO3	grey	-0.509554
1554151_at	OGDH	red	0.487463
206800_at	MTHFR	red	0.349713
217070_at	MTHFR	red	0.135867
208630_at	HADHA	turquoise	0.467613
215088_s_at	SDHC	turquoise	0.460977
214333_x_at	IDH3G	turquoise	0.363523
237323_at	HKDC1	turquoise	0.283658
237324_s_at	HKDC1	turquoise	0.272517
226160_at	H6PD	turquoise	0.212134
214835_s_at	SUCLG2	turquoise	0.211644
222078_at	PKLR	turquoise	0.177508
1555864_s_at	PDHA1	turquoise	0.175335
214095_at	SHMT2	turquoise	0.162745
202026_at	SDHD	turquoise	0.154995
240808_at	ESD	turquoise	0.152646
202502_at	ACADM	turquoise	0.128912
230352_at	PRPS2	turquoise	0.125885
208631_s_at	HADHA	turquoise	0.123648
204476_s_at	PC	turquoise	0.120224
214096_s_at	SHMT2	turquoise	0.100653
201102_s_at	PFKL	turquoise	0.0954136
204294_at	AMT	turquoise	0.0646136
206709_x_at	GPT	turquoise	0.0507721
200980_s_at	PDHA1	turquoise	0.0204128
1554947_at	ACAT1	turquoise	0.000320398
217071_s_at	MTHFR	turquoise	-0.0162025
243901_at	ALDOB	turquoise	-0.036635
211065_x_at	PFKL	turquoise	-0.0628572
215486_at	PRPS1L1	turquoise	-0.0739865
223829_at	TKTL2	turquoise	-0.084158
214518_at	PDHA2	turquoise	-0.0878452
212459_x_at	SUCLG2	turquoise	-0.0908354
200708_at	GOT2	turquoise	-0.103039
223062_s_at	PSAT1	turquoise	-0.110313
218688_at	DAK	turquoise	-0.120203
214423_x_at	ALDOB	turquoise	-0.161457
216600_x_at	ALDOB	turquoise	-0.163716
215774_s_at	SUCLG2	turquoise	-0.182582
207071_s_at	ACO1	turquoise	-0.205256
210327_s_at	AGXT	turquoise	–0.207592714
214424_s_at	ALDOB	turquoise	-0.228362
215652_at	SDHD	turquoise	-0.283122
204289_at	ALDH6A1	turquoise	-0.287213
215772_x_at	SUCLG2	turquoise	-0.287284
202960_s_at	MUT	turquoise	-0.302019
202675_at	SDHB	turquoise	-0.374893
209980_s_at	SHMT1	turquoise	-0.399384
205936_s_at	HK3	turquoise	-0.509215
241280_at	ALDOB	yellow	0.107739
202366_at	ACADS	yellow	-0.37355
231137_at	IDH3A	yellow	-0.469164
209992_at	PFKFB2	black	0.710704
223374_s_at	B3GALNT1	black	0.694459
202083_s_at	SEC14L1	black	0.687755
201250_s_at	SLC2A1	black	0.683301
228497_at	SLC22A15	black	0.669077
203879_at	PIK3CD	black	0.666015
200782_at	ANXA5	black	0.663565
213564_x_at	LDHB	black	0.661706
203157_s_at	GLS	black	0.64344
204342_at	SLC25A24	black	0.640574
201218_at	CTBP2	black	0.634029
201919_at	SLC25A36	black	0.633545
204446_s_at	ALOX5	black	0.63262
208916_at	SLC1A5	black	0.628514
211113_s_at	ABCG1	black	0.625368
201030_x_at	LDHB	black	0.622622
206617_s_at	RENBP	black	0.619158
201347_x_at	GRHPR	black	0.615355
216308_x_at	GRHPR	black	0.613589
214864_s_at	GRHPR	black	0.610615
210452_x_at	CYP4F2	black	0.609365
225311_at	IVD	black	0.607863
202772_at	HMGCL	black	0.603631
201968_s_at	PGM1	black	0.602188
205042_at	GNE	black	0.597503
220224_at	HAO1	black	0.588281
214621_at	GYS2	black	0.584553
222083_at	GLYAT	black	0.583081
201425_at	ALDH2	black	0.580728
214934_at	ATP9B	black	0.348408
204589_at	NUAK1	black	0.345657
238417_at	PGM2L1	black	0.344836
230363_s_at	INPP5F	black	0.337011
229553_at	PGM2L1	black	0.336409
203607_at	INPP5F	black	0.332506
244523_at	MMD	black	0.330871
229579_s_at	DISP2	black	0.329022
209435_s_at	ARHGEF2	black	0.328543
224580_at	SLC38A1	black	0.321184
221510_s_at	GLS	black	0.320488
204881_s_at	UGCG	black	0.31962
214783_s_at	ANXA11	black	0.312749
225597_at	SLC45A4	black	0.305885
209626_s_at	OSBPL3	black	0.305793
228499_at	PFKFB4	black	0.304713
203414_at	MMD	black	0.304687
224579_at	SLC38A1	black	0.30116
218928_s_at	SLC37A1	black	0.300646
212828_at	SYNJ2	black	0.29832
225598_at	SLC45A4	black	0.297187
232530_at	PLD1	black	0.294477
221561_at	SOAT1	black	0.283944
219722_s_at	GDPD3	black	0.280536
240257_at	SYNJ2	black	0.275923
218237_s_at	SLC38A1	black	0.269849
203211_s_at	MTMR2	black	0.260159
202382_s_at	GNPDA1	black	0.25094
210612_s_at	SYNJ2	black	0.250619
223079_s_at	GLS	black	0.248163
223405_at	NPL	black	0.247128
209166_s_at	MAN2B1	black	0.246469
204463_s_at	EDNRA	black	0.246245
203921_at	CHST2	black	0.245068
242871_at	PAQR5	black	0.241971
202122_s_at	PLIN3	black	0.237417
206214_at	PLA2G7	black	0.233357
219508_at	GCNT3	black	0.219488
212221_x_at	IDS	black	0.216653
225285_at	BCAT1	black	0.212066
221765_at	UGCG	black	0.205763
205567_at	CHST1	black	0.202991
225612_s_at	B3GNT5	black	0.198405
229256_at	PGM2L1	black	0.183042
201220_x_at	CTBP2	black	0.17473
213106_at	ATP8A1	black	0.171168
211275_s_at	GYG1	black	0.171126
213843_x_at	SLC6A8	black	0.169089
212295_s_at	SLC7A1	black	0.16897
219073_s_at	OSBPL10	black	0.15793
226771_at	ATP8B2	black	0.147995
225589_at	SH3RF1	black	0.145208
221210_s_at	NPL	black	0.13278
203158_s_at	GLS	black	0.124638
203332_s_at	INPP5D	black	0.106957
212353_at	SULF1	black	0.100637
210554_s_at	CTBP2	black	0.0935572
212510_at	GPD1L	black	0.0890709
222240_s_at	ISYNA1	black	0.0883096
213429_at	BICC1	black	0.0840775
226517_at	BCAT1	black	0.078746
203159_at	GLS	black	0.0481934
210835_s_at	CTBP2	black	0.0451798
218273_s_at	PDP1	black	0.023991
226733_at	PFKFB2	black	0.0235646
210854_x_at	SLC6A8	black	-0.0858407
208998_at	UCP2	black	-0.256344
204567_s_at	ABCG1	black	-0.325369
228754_at	SLC6A6	black	-0.348919
202219_at	SLC6A8	black	-0.376555
218313_s_at	GALNT7	black	-0.401
222572_at	PDP1	black	-0.411228
224967_at	UGCG	black	-0.439968
204464_s_at	EDNRA	black	-0.478631
222587_s_at	GALNT7	black	-0.494981
201012_at	ANXA1	black	-0.498195
201918_at	SLC25A36	black	-0.504273
227180_at	ELOVL7	black	-0.511022
244780_at	SGPP2	black	-0.529743
203759_at	ST3GAL4	black	-0.656576
218203_at	ALG5	blue	0.825754
202593_s_at	GDE1	blue	0.802493
203972_s_at	PEX3	blue	0.802258
229060_at	YPEL2	blue	0.787027
228383_at	PNPLA7	blue	0.785492
240110_at	HMGCS2	blue	0.781527
207584_at	LPA	blue	0.77075
220831_at	GCNT4	blue	0.77013
1563565_at	INPP5B	blue	0.768939
220801_s_at	HAO2	blue	0.762196
206466_at	ACSBG1	blue	0.761583
211489_at	ADRA1A	blue	0.752891
237765_at	SLC25A47	blue	0.751676
223593_at	AADAT	blue	0.731167
222215_at	SLC38A7	blue	0.728457
236291_at	RDH5	blue	0.725429
206753_at	RDH16	blue	0.716362
217987_at	ASNSD1	blue	0.580618
203283_s_at	HS2ST1	blue	0.578548
201618_x_at	GPAA1	blue	0.578521
203011_at	IMPA1	blue	0.576514
201795_at	LBR	blue	0.574322
219008_at	C2orf43	blue	0.57376
202126_at	PRPF4B	blue	0.572694
211060_x_at	GPAA1	blue	0.569008
214830_at	SLC38A6	blue	0.566695
226191_at	GSK3B	blue	0.565139
222212_s_at	CERS2	blue	0.563687
226496_at	ZCCHC7	blue	0.562303
204831_at	CDK8	blue	0.560423
208652_at	PPP2CA	blue	0.559055
205060_at	PARG	blue	0.558463
225497_at	ATE1	blue	0.558161
201407_s_at	PPP1CB	blue	0.558069
232197_x_at	ARSB	blue	0.555792
202432_at	PPP3CB	blue	0.553762
217748_at	ADIPOR1	blue	0.552915
227012_at	SLC25A40	blue	0.550559
202144_s_at	ADSL	blue	0.549597
201408_at	PPP1CB	blue	0.54684
212348_s_at	KDM1A	blue	0.539293
214430_at	GLA	blue	0.536662
212826_s_at	SLC25A6	blue	0.536347
223465_at	COL4A3BP	blue	0.534123
225538_at	ZCCHC9	blue	0.5331
201944_at	HEXB	blue	0.52878
201800_s_at	OSBP	blue	0.527122
208873_s_at	REEP5	blue	0.522676
216411_s_at	GALK2	blue	0.52165
225691_at	CDK12	blue	0.521042
225114_at	AGPS	blue	0.520594
209817_at	PPP3CB	blue	0.519212
204101_at	MTM1	blue	0.519068
212807_s_at	SORT1	blue	0.51691
200936_at	RPL8	blue	0.514467
226538_at	MAN2A1	blue	0.513274
209434_s_at	PPAT	blue	0.51249
231715_s_at	PYCR2	blue	0.511702
213503_x_at	ANXA2	blue	0.505753
225583_at	UXS1	blue	0.503106
217956_s_at	ENOPH1	blue	0.501799
213906_at	MYBL1	blue	0.500969
36936_at	TSTA3	blue	0.500755
205281_s_at	PIGA	blue	0.500238
201644_at	TSTA3	blue	0.499784
214429_at	MTMR6	blue	0.494139
201366_at	ANXA7	blue	0.493865
215690_x_at	GPAA1	blue	0.487938
212536_at	ATP11B	blue	0.487888
1553801_a_at	DTD2	blue	0.487564
217989_at	HSD17B11	blue	0.485207
222416_at	ALDH18A1	blue	0.483578
210427_x_at	ANXA2	blue	0.479762
205622_at	SMPD2	blue	0.479588
218909_at	RPS6KC1	blue	0.476118
218153_at	CARS2	blue	0.474549
201772_at	AZIN1	blue	0.473683
212449_s_at	LYPLA1	blue	0.469853
201590_x_at	ANXA2	blue	0.469485
209043_at	PAPSS1	blue	0.465006
219675_s_at	UXS1	blue	0.463279
213222_at	PLCB1	blue	0.460721
225690_at	CDK12	blue	0.458769
203007_x_at	LYPLA1	blue	0.456968
57163_at	ELOVL1	blue	0.455009
200726_at	PPP1CC	blue	0.452817
202673_at	DPM1	blue	0.45199
212442_s_at	CERS6	blue	0.448993
208270_s_at	RNPEP	blue	0.44698
201433_s_at	PTDSS1	blue	0.445898
203213_at	CDK1	blue	0.444361
200846_s_at	PPP1CA	blue	0.443456
230875_s_at	ATP11A	blue	0.442731
36566_at	CTNS	blue	0.441393
227027_at	GFPT1	blue	0.439942
212585_at	OSBPL8	blue	0.436485
237254_at	SLC5A11	blue	0.433279
213070_at	PIK3C2A	blue	0.433094
235980_at	PIK3CA	blue	0.432986
204825_at	MELK	blue	0.428607
203656_at	FIG4	blue	0.428515
221020_s_at	SLC25A32	blue	0.428408
202246_s_at	CDK4	blue	0.427491
1557411_s_at	SLC25A43	blue	0.426535
213372_at	PAQR3	blue	0.425842
201707_at	PEX19	blue	0.425595
212461_at	AZIN1	blue	0.424547
228789_at	MTMR6	blue	0.424173
202422_s_at	ACSL4	blue	0.424013
218944_at	PYCRL	blue	0.42336
200761_s_at	ARL6IP5	blue	0.422571
203098_at	CDYL	blue	0.421501
206770_s_at	SLC35A3	blue	0.421203
223304_at	SLC37A3	blue	0.420931
223073_at	HIATL1	blue	0.417944
209279_s_at	NSDHL	blue	0.417639
211712_s_at	ANXA9	blue	0.414582
225694_at	CDK12	blue	0.413979
209785_s_at	PLA2G4C	blue	0.413396
218981_at	ACN9	blue	0.411637
218189_s_at	NANS	blue	0.410852
208941_s_at	SEPHS1	blue	0.410169
212446_s_at	CERS6	blue	0.409636
211297_s_at	CDK7	blue	0.409488
202797_at	SACM1L	blue	0.407598
226302_at	ATP8B1	blue	0.404117
1553113_s_at	CDK8	blue	0.403825
201253_s_at	CDIPT	blue	0.400594
209533_s_at	PLAA	blue	0.397239
219590_x_at	DPH5	blue	0.396286
222192_s_at	C2orf43	blue	0.394633
204333_s_at	AGA	blue	0.3937
210609_s_at	TP53I3	blue	0.392753
232103_at	BPNT1	blue	0.39155
201805_at	PRKAG1	blue	0.390407
212531_at	LCN2	blue	0.384947
205052_at	AUH	blue	0.384394
204247_s_at	CDK5	blue	0.383684
201247_at	SREBF2	blue	0.38362
221641_s_at	ACOT9	blue	0.382948
230874_at	SLC36A4	blue	0.382407
202263_at	CYB5R1	blue	0.382151
212899_at	CDK19	blue	0.380607
232021_at	GXYLT1	blue	0.379818
223296_at	SLC25A33	blue	0.379017
227467_at	RDH10	blue	0.378015
224818_at	SORT1	blue	0.377344
204209_at	PCYT1A	blue	0.375069
215093_at	NSDHL	blue	0.373856
212097_at	CAV1	blue	0.372512
201979_s_at	PPP5C	blue	0.372111
223441_at	SLC17A5	blue	0.370545
221041_s_at	SLC17A5	blue	0.368873
218434_s_at	AACS	blue	0.368446
217752_s_at	CNDP2	blue	0.367269
219625_s_at	COL4A3BP	blue	0.367171
223470_at	PIGM	blue	0.365232
201710_at	MYBL2	blue	0.364928
209326_at	SLC35A2	blue	0.362025
202166_s_at	PPP1R2	blue	0.361587
211090_s_at	PRPF4B	blue	0.360141
212085_at	SLC25A6	blue	0.359437
235371_at	GXYLT2	blue	0.3594
225108_at	AGPS	blue	0.355722
201248_s_at	SREBF2	blue	0.355547
226886_at	GFPT1	blue	0.352769
210559_s_at	CDK1	blue	0.352683
203214_x_at	CDK1	blue	0.348838
203343_at	UGDH	blue	0.348558
203285_s_at	HS2ST1	blue	0.348135
202831_at	GPX2	blue	0.347096
1558322_a_at	PAQR9	blue	0.344202
214975_s_at	MTMR1	blue	0.339243
225232_at	MTMR12	blue	0.339136
212861_at	MFSD5	blue	0.338817
225429_at	PPP6C	blue	0.337865
218109_s_at	MFSD1	blue	0.336181
209610_s_at	SLC1A4	blue	0.335819
231764_at	CHRAC1	blue	0.332617
226094_at	PIK3C2A	blue	0.331575
206505_at	UGT2B4	blue	0.32856
218028_at	ELOVL1	blue	0.327438
36920_at	MTM1	blue	0.323436
212797_at	SORT1	blue	0.322864
224196_x_at	DPH5	blue	0.322795
210250_x_at	ADSL	blue	0.322403
220532_s_at	TMEM176B	blue	0.319719
200030_s_at	SLC25A3	blue	0.316731
219443_at	TASP1	blue	0.314637
207396_s_at	ALG3	blue	0.313616
201661_s_at	ACSL3	blue	0.312512
207922_s_at	MAEA	blue	0.310972
235903_at	ANKS6	blue	0.306542
223671_x_at	DPH5	blue	0.298101
203931_s_at	MRPL12	blue	0.294775
223223_at	ARV1	blue	0.291738
225113_at	AGPS	blue	0.290478
209537_at	EXTL2	blue	0.289841
207081_s_at	PI4KA	blue	0.284985
200924_s_at	SLC3A2	blue	0.284547
212990_at	SYNJ1	blue	0.284045
1554574_a_at	CYB5R3	blue	0.282291
201348_at	GPX3	blue	0.281463
235241_at	SLC38A9	blue	0.278419
205894_at	ARSE	blue	0.27819
201660_at	ACSL3	blue	0.277429
208510_s_at	PPARG	blue	0.276378
209509_s_at	DPAGT1	blue	0.274591
203067_at	PDHX	blue	0.263341
201791_s_at	DHCR7	blue	0.262913
1554030_at	ARSB	blue	0.262651
209055_s_at	CDC5L	blue	0.262284
205450_at	PHKA1	blue	0.261279
204430_s_at	SLC2A5	blue	0.25932
208771_s_at	LTA4H	blue	0.256718
201275_at	FDPS	blue	0.256629
201662_s_at	ACSL3	blue	0.252196
222691_at	SLC35B3	blue	0.244348
201576_s_at	GLB1	blue	0.244192
218664_at	MECR	blue	0.242892
204925_at	CTNS	blue	0.235631
205105_at	MAN2A1	blue	0.235445
226021_at	RDH10	blue	0.232898
228282_at	MFSD8	blue	0.232116
202433_at	SLC35B1	blue	0.231293
201706_s_at	PEX19	blue	0.217267
227029_at	FAM177A1	blue	0.214536
208647_at	FDFT1	blue	0.213263
211136_s_at	CLPTM1	blue	0.212159
211754_s_at	SLC25A17	blue	0.20483
218592_s_at	CECR5	blue	0.200096
212989_at	SGMS1	blue	0.200072
209472_at	CCBL2	blue	0.19635
218070_s_at	GMPPA	blue	0.192161
217791_s_at	ALDH18A1	blue	0.191565
225984_at	PRKAA1	blue	0.189219
225892_at	IREB2	blue	0.188642
200701_at	NPC2	blue	0.188008
210010_s_at	SLC25A1	blue	0.1855
208971_at	UROD	blue	0.184578
202096_s_at	TSPO	blue	0.182256
212811_x_at	SLC1A4	blue	0.180684
221575_at	SCLY	blue	0.179458
204374_s_at	GALK1	blue	0.175763
221759_at	G6PC3	blue	0.17574
232675_s_at	UCKL1	blue	0.175698
219017_at	ETNK1	blue	0.172412
240983_s_at	CARS	blue	0.171377
218488_at	EIF2B3	blue	0.171244
217993_s_at	MAT2B	blue	0.168973
226150_at	PPAPDC1B	blue	0.168089
202012_s_at	EXT2	blue	0.167499
214091_s_at	GPX3	blue	0.167114
208002_s_at	ACOT7	blue	0.163398
219133_at	OXSM	blue	0.162855
223568_s_at	PPAPDC1B	blue	0.160282
219079_at	CYB5R4	blue	0.159843
203284_s_at	HS2ST1	blue	0.159712
224888_at	EPT1	blue	0.157728
201830_s_at	NET1	blue	0.152469
201554_x_at	GYG1	blue	0.145702
232244_at	KIAA1161	blue	0.143209
1558540_s_at	SLC2A11	blue	0.136444
223466_x_at	COL4A3BP	blue	0.128576
209623_at	MCCC2	blue	0.128214
237482_s_at	ACAD10	blue	0.127524
201799_s_at	OSBP	blue	0.124388
204252_at	CDK2	blue	0.119461
210417_s_at	PI4KB	blue	0.115378
225222_at	HIAT1	blue	0.112595
200736_s_at	GPX1	blue	0.0983241
1555041_a_at	NAGA	blue	0.0975539
223065_s_at	STARD3NL	blue	0.0917443
207439_s_at	SLC35A2	blue	0.0888127
226199_at	UPRT	blue	0.0752744
205311_at	DDC	blue	0.068715
227960_s_at	FAHD1	blue	0.0655993
226177_at	GLTP	blue	0.0542278
210085_s_at	ANXA9	blue	0.054034
221551_x_at	ST6GALNAC4	blue	0.0497072
213724_s_at	PDK2	blue	0.0429023
201790_s_at	DHCR7	blue	0.0415548
1554321_a_at	NFS1	blue	0.0374905
203258_at	DRAP1	blue	0.029222
203126_at	IMPA2	blue	0.0279936
200657_at	SLC25A5	blue	0.020418
202781_s_at	INPP5K	blue	0.0190635
202722_s_at	GFPT1	blue	0.0174109
210666_at	IDS	blue	0.0123777
202943_s_at	NAGA	blue	-0.00506155
232271_at	HNF4G	blue	-0.00941258
209091_s_at	SH3GLB1	blue	-0.0136821
235103_at	MAN2A1	blue	-0.0148874
220135_s_at	SLC7A9	blue	-0.0177909
208872_s_at	REEP5	blue	-0.0324036
209090_s_at	SH3GLB1	blue	-0.036924
202013_s_at	EXT2	blue	-0.0390615
218519_at	SLC35A5	blue	-0.0502026
225621_at	ALG2	blue	-0.0655925
209261_s_at	NR2F6	blue	-0.0703879
225095_at	SPTLC2	blue	-0.0830283
238574_at	SLC25A51	blue	-0.0870152
202077_at	NDUFAB1	blue	-0.108157
204332_s_at	AGA	blue	-0.125574
201847_at	LIPA	blue	-0.13134
1553587_a_at	POLE4	blue	-0.174942
204772_s_at	TTF1	blue	-0.192013
211061_s_at	MGAT2	blue	-0.273391
216064_s_at	AGA	blue	-0.304939
209208_at	MPDU1	blue	-0.446606
241368_at	PLIN5	blue	-0.519553
200650_s_at	LDHA	blue	-0.527284
210101_x_at	SH3GLB1	blue	-0.532424
213238_at	ATP10D	blue	-0.537594
1560456_at	PLIN5	blue	-0.540857
211804_s_at	CDK2	blue	-0.563927
207088_s_at	SLC25A11	blue	-0.564333
223781_x_at	ADH4	blue	-0.56922
215728_s_at	ACOT7	blue	-0.625659
230417_at	GALNT16	brown	0.725243
206628_at	SLC5A1	brown	0.722232
1553177_at	SH2D1B	brown	0.719189
1554872_a_at	HMGCLL1	brown	0.711424
1554704_at	ATP8B3	brown	0.70949
203398_s_at	GALNT3	brown	0.709226
1562391_at	B3GALNT2	brown	0.706968
207391_s_at	PIP5K1A	brown	0.704103
1561884_at	CEPT1	brown	0.703541
203301_s_at	DMTF1	brown	0.699937
222193_at	C2orf43	brown	0.694299
226469_s_at	GGT7	brown	0.691081
207318_s_at	CDK13	brown	0.683071
210965_x_at	CDK13	brown	0.679961
238450_at	PFKFB2	brown	0.679628
229522_at	SDR42E1	brown	0.674044
219466_s_at	APOA2	brown	0.669271
235792_x_at	PIK3C2A	brown	0.668304
64899_at	LPPR2	brown	0.666003
1555282_a_at	PPARGC1B	brown	0.664534
222191_s_at	B4GALT7	brown	0.664219
211706_s_at	CDK19	brown	0.662899
212389_at	SBF1	brown	0.66218
235226_at	CDK19	brown	0.65889
207556_s_at	DGKZ	brown	0.658068
207201_s_at	SLC22A1	brown	0.653243
209222_s_at	OSBPL2	brown	0.651757
204942_s_at	ALDH3B2	brown	0.648241
206138_s_at	PI4KB	brown	0.648075
200961_at	SEPHS2	brown	0.646576
217584_at	NPC1	brown	0.644419
207262_at	APOF	brown	0.643931
202715_at	CAD	brown	0.64227
221368_at	NEU2	brown	0.639631
220438_at	QPCTL	brown	0.637452
223534_s_at	RPS6KL1	brown	0.636986
201851_at	SH3GL1	brown	0.636326
218506_x_at	GLYR1	brown	0.635657
223179_at	YPEL3	brown	0.635276
224160_s_at	ACAD9	brown	0.633887
218509_at	LPPR2	brown	0.632966
223649_s_at	SLC25A39	brown	0.632703
206603_at	SLC2A4	brown	0.632351
204788_s_at	PPOX	brown	0.632058
32502_at	GDPD5	brown	0.628337
242248_at	PHKB	brown	0.626689
226605_at	DGKQ	brown	0.62022
1557225_at	ASPG	brown	0.619004
223871_x_at	ING5	brown	0.615322
233914_s_at	SBF2	brown	0.614608
217841_s_at	PPME1	brown	0.614522
206200_s_at	ANXA11	brown	0.612632
214626_s_at	GANAB	brown	0.610679
212334_at	GNS	brown	0.608901
218533_s_at	UCKL1	brown	0.606783
225882_at	SLC35B4	brown	0.605771
227021_at	KDM1B	brown	0.605565
1569133_x_at	ARSK	brown	0.603756
213398_s_at	SDR39U1	brown	0.60365
209945_s_at	GSK3B	brown	0.600154
201640_x_at	CLPTM1	brown	0.597717
204193_at	CHKB	brown	0.597683
212518_at	PIP5K1C	brown	0.596251
1552347_at	CRYZL1	brown	0.591888
202127_at	PRPF4B	brown	0.590807
224627_at	GBA2	brown	0.590031
204484_at	PIK3C2B	brown	0.58972
39835_at	SBF1	brown	0.589061
232077_s_at	YPEL3	brown	0.587356
204791_at	NR2C1	brown	0.587
49077_at	PPME1	brown	0.586589
209627_s_at	OSBPL3	brown	0.583564
242261_at	IREB2	brown	0.583413
205658_s_at	SNAPC4	brown	0.580808
204293_at	SGSH	brown	0.579358
228991_at	CDK13	brown	0.575295
35626_at	SGSH	brown	0.575099
229001_at	PPP1R3E	brown	0.57354
243283_at	CROT	brown	0.572198
234981_x_at	CMBL	brown	0.571933
219465_at	APOA2	brown	0.570777
235168_at	PIGM	brown	0.564771
210530_s_at	NR2C1	brown	0.564373
225306_s_at	SLC25A29	brown	0.562564
202528_at	GALE	brown	0.562449
225881_at	SLC35B4	brown	0.560394
228892_at	SH3RF2	brown	0.557288
224626_at	SLC35A4	brown	0.556862
241304_at	PIK3C3	brown	0.555538
208072_s_at	DGKD	brown	0.554803
225590_at	SH3RF1	brown	0.551995
212858_at	PAQR4	brown	0.549426
203529_at	PPP6C	brown	0.547388
201481_s_at	PYGB	brown	0.545921
208824_x_at	CDK16	brown	0.545265
229348_at	UBIAD1	brown	0.54422
218637_at	IMPACT	brown	0.543736
205112_at	PLCE1	brown	0.542888
205142_x_at	ABCD1	brown	0.542603
237481_at	ACAD10	brown	0.538121
212186_at	ACACA	brown	0.53768
210622_x_at	CDK10	brown	0.537229
205059_s_at	IDUA	brown	0.536752
225697_at	CDK12	brown	0.534622
203718_at	PNPLA6	brown	0.533145
232708_at	GALT	brown	0.532121
210647_x_at	PLA2G6	brown	0.531651
200707_at	PRKCSH	brown	0.531338
227120_at	FOXP4	brown	0.53033
220349_s_at	ENGASE	brown	0.529743
219831_at	CDKL3	brown	0.52936
228479_at	SOAT1	brown	0.528287
218922_s_at	CERS4	brown	0.527751
204771_s_at	TTF1	brown	0.52195
207474_at	SNRK	brown	0.521751
214080_x_at	PRKCSH	brown	0.513702
235340_at	GANC	brown	0.512545
226470_at	GGT7	brown	0.51181
1560227_at	GDPD1	brown	0.51106
215155_at	HEXA	brown	0.509792
243709_at	SLC38A9	brown	0.509185
204691_x_at	PLA2G6	brown	0.508108
244689_at	PPARA	brown	0.507861
230448_at	SLC38A10	brown	0.506608
227592_at	ALDH16A1	brown	0.50372
233630_at	CDS2	brown	0.502957
211934_x_at	GANAB	brown	0.501394
37152_at	PPARD	brown	0.499015
204604_at	CDK14	brown	0.49615
204175_at	ZNF593	brown	0.496039
1552923_a_at	PITPNM2	brown	0.493464
225905_s_at	ST3GAL3	brown	0.492257
221005_s_at	PTDSS2	brown	0.488627
201723_s_at	GALNT1	brown	0.488326
217042_at	RDH11	brown	0.487573
1553639_a_at	PPARGC1B	brown	0.486621
225305_at	SLC25A29	brown	0.484249
205111_s_at	PLCE1	brown	0.484162
219131_at	UBIAD1	brown	0.481709
203452_at	B3GAT3	brown	0.469353
212582_at	OSBPL8	brown	0.467621
209262_s_at	NR2F6	brown	0.467333
212897_at	CDK19	brown	0.465832
215938_s_at	PLA2G6	brown	0.465427
201673_s_at	GYS1	brown	0.464259
1565925_at	SLC17A4	brown	0.463907
209215_at	MFSD10	brown	0.461983
201834_at	PRKAB1	brown	0.461392
207239_s_at	CDK16	brown	0.461028
208626_s_at	VAT1	brown	0.458113
204706_at	INPP5E	brown	0.456833
239147_at	ARSK	brown	0.451281
213039_at	ARHGEF18	brown	0.447212
205074_at	SLC22A5	brown	0.447068
218727_at	SLC38A7	brown	0.441189
227409_at	PPP1R3E	brown	0.440551
203392_s_at	CTBP1	brown	0.436498
222652_s_at	GLYR1	brown	0.436274
212772_s_at	ABCA2	brown	0.436244
243066_at	NPL	brown	0.434061
1554316_at	PGLS	brown	0.42295
234268_at	SLC2A13	brown	0.421057
223194_s_at	SLC22A23	brown	0.417171
202812_at	GAA	brown	0.417168
244276_at	KLB	brown	0.414898
221037_s_at	SLC25A31	brown	0.413242
223619_x_at	PECR	brown	0.412482
208823_s_at	CDK16	brown	0.408178
212087_s_at	ERAL1	brown	0.406112
236754_at	PPP1R2	brown	0.396416
238117_at	PPOX	brown	0.393437
212890_at	SLC38A10	brown	0.391376
218813_s_at	SH3GLB2	brown	0.390805
223222_at	SLC25A19	brown	0.390381
210130_s_at	TM7SF2	brown	0.3893
224902_at	PDPR	brown	0.386711
224907_s_at	SH3GLB2	brown	0.385644
232380_at	FGGY	brown	0.382542
203179_at	GALT	brown	0.381979
205070_at	ING3	brown	0.374452
201050_at	PLD3	brown	0.372011
1552924_a_at	PITPNM2	brown	0.371728
203981_s_at	ABCD4	brown	0.366947
204443_at	ARSA	brown	0.366637
228264_at	ACCS	brown	0.364994
226010_at	SLC25A23	brown	0.358291
202991_at	STARD3	brown	0.349259
1558631_at	PPARA	brown	0.345655
219664_s_at	DECR2	brown	0.344202
220089_at	L2HGDH	brown	0.344071
210100_s_at	ABCA2	brown	0.343184
206139_at	PI4KB	brown	0.341048
226728_at	SLC27A1	brown	0.339161
207051_at	SLC17A4	brown	0.336719
223921_s_at	GBA2	brown	0.336532
1556420_s_at	YPEL2	brown	0.335711
201502_s_at	NFKBIA	brown	0.334613
212329_at	SCAP	brown	0.327525
225728_at	SORBS2	brown	0.3231
202032_s_at	MAN2A2	brown	0.319986
203826_s_at	PITPNM1	brown	0.294445
202944_at	NAGA	brown	0.285871
242734_x_at	GALT	brown	0.278309
209577_at	PCYT2	brown	0.278133
56821_at	SLC38A7	brown	0.277339
204288_s_at	SORBS2	brown	0.270533
207406_at	CYP7A1	brown	0.265674
229605_at	CYB5RL	brown	0.264884
214797_s_at	CDK18	brown	0.263656
228461_at	SH3RF3	brown	0.251573
206037_at	CCBL1	brown	0.244528
239300_at	PIK3C3	brown	0.243964
203469_s_at	CDK10	brown	0.239524
212393_at	SBF1	brown	0.210022
235435_at	AASDH	brown	0.206745
204360_s_at	NAGLU	brown	0.197269
223128_at	FOXRED1	brown	-0.359286
204231_s_at	FAAH	brown	-0.373492
227412_at	PPP1R3E	brown	-0.382739
209522_s_at	CRAT	brown	-0.393771
222529_at	SLC25A37	brown	-0.39856
235708_at	KLB	brown	-0.412313
236077_at	GANC	brown	-0.414937
211051_s_at	EXTL3	brown	-0.42579
208044_s_at	PPARD	brown	-0.427168
220675_s_at	PNPLA3	brown	-0.44985
209438_at	PHKA2	brown	-0.45134
220734_s_at	GLTPD1	brown	-0.454784
201195_s_at	SLC7A5	brown	-0.455926
213631_x_at	DHODH	brown	-0.470096
227434_at	WBSCR17	brown	-0.47517
203747_at	AQP3	brown	-0.481774
1554592_a_at	SLC1A6	brown	-0.488421
204119_s_at	ADK	brown	-0.494358
213632_at	DHODH	brown	-0.503455
210702_s_at	PTGIS	brown	-0.506828
206080_at	PLCH2	brown	-0.506896
216303_s_at	MTMR1	brown	-0.512368
243141_at	SGMS2	brown	-0.521945
229229_at	AGXT2	brown	-0.52318
234536_at	SARDH	brown	-0.528872
224166_at	SLC25A2	brown	-0.534579
207589_at	ADRA1B	brown	-0.537311
207022_s_at	LDHC	brown	-0.544814
215319_at	ATP8B3	brown	-0.557062
220798_x_at	LPPR3	brown	-0.560666
207899_at	GIP	brown	-0.56474
211322_s_at	SARDH	brown	-0.570203
218901_at	PLSCR4	brown	-0.577719
235871_at	LIPH	brown	-0.583044
1552965_a_at	B3GNT7	brown	-0.603097
1557226_a_at	ASPG	brown	-0.607122
205892_s_at	FABP1	brown	-0.608763
227946_at	OSBPL7	brown	-0.620361
205480_s_at	UGP2	brown	-0.622837
224019_at	SCD5	brown	-0.623919
223699_at	CNDP1	brown	-0.626266
201374_x_at	PPP2CB	brown	-0.631495
218504_at	FAHD2A	brown	-0.636618
220432_s_at	CYP39A1	brown	-0.642279
238280_at	CYB5RL	brown	-0.650916
235512_at	CDKL1	brown	-0.669007
214448_x_at	NFKBIB	brown	-0.671133
236225_at	GGT6	brown	-0.6954
207206_s_at	ALOX12	brown	-0.731971
240041_at	PTCHD1	brown	-0.735708
206872_at	SLC17A1	green	0.650504
232212_at	PLEKHA8	green	0.607558
207709_at	PRKAA2	green	0.607494
218721_s_at	C1orf27	green	0.602218
226969_at	MTR	green	0.585879
1568949_at	PITPNC1	green	0.566439
1554004_a_at	ARHGEF28	green	0.565833
229061_s_at	SLC25A13	green	0.563057
204587_at	SLC25A14	green	0.561909
215001_s_at	GLUL	green	0.549189
205999_x_at	CYP3A4	green	0.541092
203774_at	MTR	green	0.533505
238489_at	PRKAA2	green	0.531146
223248_at	HSDL1	green	0.526786
228184_at	DISP1	green	0.525735
202739_s_at	PHKB	green	0.523999
203580_s_at	SLC7A6	green	0.522448
226851_at	LYPLAL1	green	0.52009
203578_s_at	SLC7A6	green	0.519709
1556034_s_at	MTMR11	green	0.517812
238554_at	CYB5B	green	0.516366
232994_s_at	ARHGEF28	green	0.509112
240349_at	PRKAA2	green	0.507286
226782_at	SLC25A30	green	0.505845
231955_s_at	HIBADH	green	0.501443
227892_at	PRKAA2	green	0.495597
224851_at	CDK6	green	0.494826
230174_at	LYPLAL1	green	0.494634
200648_s_at	GLUL	green	0.492532
224743_at	IMPAD1	green	0.492009
209056_s_at	CDC5L	green	0.489851
203579_s_at	SLC7A6	green	0.486494
220753_s_at	CRYL1	green	0.486172
209612_s_at	ADH1B	green	0.485212
219610_at	ARHGEF28	green	0.481149
219155_at	PITPNC1	green	0.48065
217853_at	TNS3	green	0.474462
236622_at	PIGM	green	0.471763
1569571_at	LIPJ	green	0.46851
238441_at	PRKAA2	green	0.468143
201722_s_at	GALNT1	green	0.466614
209513_s_at	HSDL2	green	0.465263
224847_at	CDK6	green	0.464215
224848_at	CDK6	green	0.459238
201724_s_at	GALNT1	green	0.457597
222400_s_at	ADI1	green	0.456708
238066_at	RBP7	green	0.453554
203188_at	B3GNT1	green	0.450673
217202_s_at	GLUL	green	0.447601
202054_s_at	ALDH3A2	green	0.446314
212321_at	SGPL1	green	0.445889
214261_s_at	ADH6	green	0.444876
212322_at	SGPL1	green	0.444033
220707_s_at	FOXRED2	green	0.442535
202789_at	PLCG1	green	0.441378
226452_at	PDK1	green	0.440192
229770_at	GLT1D1	green	0.437182
1555330_at	GCLC	green	0.43538
225102_at	MGLL	green	0.434623
212276_at	LPIN1	green	0.433516
205421_at	SLC22A3	green	0.429752
203340_s_at	SLC25A12	green	0.428793
229222_at	ACSS3	green	0.422718
205076_s_at	MTMR11	green	0.416541
241741_at	CRLS1	green	0.412766
228921_at	SLC25A42	green	0.412663
225516_at	SLC7A2	green	0.409998
212277_at	MTMR4	green	0.409743
221644_s_at	SLC45A2	green	0.409086
211026_s_at	MGLL	green	0.408631
210946_at	PPAP2A	green	0.397994
234107_s_at	DTD1	green	0.395998
202197_at	MTMR3	green	0.39241
202923_s_at	GCLC	green	0.388694
214268_s_at	MTMR4	green	0.384634
206129_s_at	ARSB	green	0.384559
217861_s_at	PREB	green	0.383637
209147_s_at	PPAP2A	green	0.380823
242281_at	GLUL	green	0.380723
202053_s_at	ALDH3A2	green	0.378885
224744_at	IMPAD1	green	0.373891
219616_at	ACSS3	green	0.370203
211855_s_at	SLC25A14	green	0.368743
220245_at	SLC45A2	green	0.366026
225491_at	SLC1A2	green	0.362561
220100_at	SLC22A11	green	0.3568
229705_at	PIK3C3	green	0.354567
226925_at	ACPL2	green	0.350428
1554003_at	ARHGEF28	green	0.349744
209394_at	ASMTL	green	0.347544
225162_at	SH3D19	green	0.342828
1568618_a_at	GALNT1	green	0.342484
205208_at	ALDH1L1	green	0.33912
212741_at	MAOA	green	0.33854
228825_at	PTGR1	green	0.336677
214079_at	DHRS2	green	0.333693
236365_at	AMACR	green	0.331854
243000_at	CDK6	green	0.330756
238601_at	PHKB	green	0.33054
209512_at	HSDL2	green	0.330317
206463_s_at	DHRS2	green	0.329073
203775_at	SLC25A13	green	0.328502
209213_at	CBR1	green	0.327773
202738_s_at	PHKB	green	0.32512
226169_at	SBF2	green	0.321226
223978_s_at	CRLS1	green	0.317515
205233_s_at	PAFAH2	green	0.312373
208951_at	ALDH7A1	green	0.310632
244231_at	BPI	green	0.310542
218322_s_at	ACSL5	green	0.309598
36553_at	ASMTL	green	0.308814
201634_s_at	CYB5B	green	0.303329
209921_at	SLC7A11	green	0.302234
204087_s_at	SLC5A6	green	0.298625
202850_at	ABCD3	green	0.293005
202800_at	SLC1A3	green	0.292442
215798_at	ALDH1L1	green	0.283831
205623_at	ALDH3A1	green	0.278454
217111_at	AMACR	green	0.278411
229725_at	ACSL6	green	0.275386
211507_s_at	MTMR3	green	0.273979
209146_at	MSMO1	green	0.271457
203980_at	FABP4	green	0.267275
1562321_at	PDK4	green	0.263985
223306_at	EBPL	green	0.262062
211207_s_at	ACSL6	green	0.259426
208389_s_at	SLC1A2	green	0.251958
212224_at	ALDH1A1	green	0.249771
225324_at	CRLS1	green	0.245897
205896_at	SLC22A4	green	0.245853
219268_at	ETNK2	green	0.244812
233250_x_at	FOXRED2	green	0.243095
213996_at	YPEL1	green	0.242612
219655_at	C7orf10	green	0.240869
239394_at	SLC6A2	green	0.240697
203467_at	PMM1	green	0.237312
228456_s_at	CDS2	green	0.236264
217678_at	SLC7A11	green	0.236036
207813_s_at	FDXR	green	0.234775
202590_s_at	PDK2	green	0.234702
230782_at	SORD	green	0.231598
229884_s_at	MRPL2	green	0.231328
238649_at	PITPNC1	green	0.229497
208788_at	ELOVL5	green	0.228986
218844_at	ACSF2	green	0.227665
226737_at	SLC25A42	green	0.22743
40665_at	FMO3	green	0.224974
224812_at	HIBADH	green	0.224621
206488_s_at	CD36	green	0.218708
209566_at	INSIG2	green	0.216484
218887_at	MRPL2	green	0.215428
1569054_at	SLC1A3	green	0.213599
36554_at	ASMTL	green	0.213353
228788_at	YPEL1	green	0.212572
201633_s_at	CYB5B	green	0.209125
201563_at	SORD	green	0.200502
213683_at	ACSL6	green	0.198708
220474_at	SLC25A21	green	0.190041
223103_at	STARD10	green	0.189414
227113_at	ADHFE1	green	0.186967
228766_at	CD36	green	0.181325
229414_at	PITPNC1	green	0.178102
207528_s_at	SLC7A11	green	0.176085
202922_at	GCLC	green	0.170872
48825_at	ING4	green	0.170233
228296_at	YPEL1	green	0.169358
200710_at	ACADVL	green	0.163274
1558010_s_at	SLC1A2	green	0.162235
243231_at	SLC38A11	green	0.16102
205637_s_at	SH3GL3	green	0.156124
205954_at	RXRG	green	0.155789
219902_at	BHMT2	green	0.153942
205568_at	AQP9	green	0.148194
202950_at	CRYZ	green	0.142023
230316_at	SEC14L2	green	0.135377
209555_s_at	CD36	green	0.133632
209613_s_at	ADH1B	green	0.130844
231846_at	FOXRED2	green	0.127093
228824_s_at	PTGR1	green	0.121311
210544_s_at	ALDH3A2	green	0.119865
205633_s_at	ALAS1	green	0.119517
206263_at	FMO4	green	0.117616
1556667_at	FTCDNL1	green	0.116883
205164_at	GCAT	green	0.111072
200947_s_at	GLUD1	green	0.101517
225207_at	PDK4	green	0.100407
203608_at	ALDH5A1	green	0.094508
209759_s_at	ECI1	green	0.0915992
217761_at	ADI1	green	0.0865397
209735_at	ABCG2	green	0.0864977
212272_at	LPIN1	green	0.0736955
203423_at	RBP1	green	0.0660851
203979_at	CYP27A1	green	0.0643248
231897_at	PTGR1	green	0.0584017
244353_s_at	SLC2A12	green	0.0350998
231790_at	DMGDH	green	0.0233916
206496_at	FMO3	green	0.0178262
229432_at	NAGS	green	-0.00379733
210942_s_at	ST3GAL6	green	-0.0169329
222592_s_at	ACSL5	green	-0.0200887
1558009_at	SLC1A2	green	-0.0288721
206170_at	ADRB2	green	-0.0301228
204541_at	SEC14L2	green	-0.0452758
206024_at	HPD	green	-0.0631002
205998_x_at	CYP3A4	green	-0.0958755
205749_at	CYP1A1	green	-0.118714
204154_at	CDO1	green	-0.148472
222931_s_at	THNSL1	green	-0.268217
204168_at	MGST2	green	-0.326311
211569_s_at	HADH	green	-0.379355
201562_s_at	SORD	green	-0.44812
205960_at	PDK4	green	-0.503439
205404_at	HSD11B1	green	-0.572814
205306_x_at	KMO	grey	0.725158
219713_at	SHPK	grey	0.720433
206210_s_at	CETP	grey	0.719195
220148_at	ALDH8A1	grey	0.709532
1563899_at	LCTL	grey	0.406596
221675_s_at	CHPT1	grey	0.40479
208163_s_at	OSBPL7	grey	0.399623
212683_at	SLC25A44	grey	0.399286
225810_at	MTMR10	grey	0.399281
205379_at	CBR3	grey	0.395032
202216_x_at	NFYC	grey	0.387977
222982_x_at	SLC38A2	grey	0.383642
232181_at	PPARGC1B	grey	0.383569
1555009_a_at	SYNJ2	grey	0.379866
208429_x_at	HNF4A	grey	0.376913
218501_at	ARHGEF3	grey	0.373748
236648_at	GMPS	grey	0.370459
209865_at	SLC35A3	grey	0.367702
222360_at	DPH5	grey	0.359643
221031_s_at	APOLD1	grey	0.35714
204573_at	CROT	grey	0.353725
223192_at	SLC25A28	grey	0.353088
213496_at	LPPR4	grey	0.346211
230914_at	HNF4A	grey	0.344825
1555520_at	PTCH1	grey	0.343297
239930_at	GALNT2	grey	0.34289
209815_at	PTCH1	grey	0.340374
213353_at	ABCA5	grey	0.338234
218136_s_at	SLC25A37	grey	0.334583
205765_at	CYP3A5	grey	0.334058
223430_at	SIK2	grey	0.331304
219999_at	MAN2A2	grey	0.331279
1554514_at	ACSM5	grey	0.330299
242773_at	SLC5A1	grey	0.322075
205152_at	SLC6A1	grey	0.321452
200832_s_at	SCD	grey	0.3183
201995_at	EXT1	grey	0.317898
214235_at	CYP3A5	grey	0.316397
214234_s_at	CYP3A5	grey	0.313199
1555321_at	ACOT11	grey	0.310225
223061_at	CHID1	grey	0.309681
241384_x_at	GK5	grey	0.306129
216905_s_at	ST14	grey	0.305657
228861_at	CDS2	grey	0.301971
203895_at	PLCB4	grey	0.301467
215152_at	MYB	grey	0.301304
204266_s_at	CHKA	grey	0.300805
243582_at	SH3RF2	grey	0.29992
223698_at	SLC25A36	grey	0.299247
220937_s_at	ST6GALNAC4	grey	0.298239
210608_s_at	FUT2	grey	0.296792
223370_at	PLEKHA3	grey	0.29605
214985_at	EXT1	grey	0.288551
219044_at	THNSL2	grey	0.28837
217504_at	ABCA6	grey	0.286619
205047_s_at	ASNS	grey	0.284527
225367_at	PGM2	grey	0.283615
215432_at	ACSM1	grey	0.282481
213712_at	ELOVL2	grey	0.281476
218511_s_at	PNPO	grey	0.276249
204233_s_at	CHKA	grey	0.274983
209808_x_at	ING1	grey	0.272106
220205_at	TPTE	grey	0.270028
230364_at	CHPT1	grey	0.26949
237029_at	HGD	grey	0.268057
233328_x_at	SLC17A9	grey	0.2657
1556056_at	SIK2	grey	0.265092
204429_s_at	SLC2A5	grey	0.264158
207583_at	ABCD2	grey	0.263906
1553176_at	SH2D1B	grey	0.262445
232922_s_at	SLC17A9	grey	0.262163
206422_at	GCG	grey	0.262068
237766_at	ATP9B	grey	0.257543
50400_at	PAOX	grey	0.254838
201626_at	INSIG1	grey	0.254414
212335_at	GNS	grey	0.253482
214390_s_at	BCAT1	grey	0.24579
206985_at	HSD17B3	grey	0.243866
222586_s_at	OSBPL11	grey	0.241233
241869_at	APOL6	grey	0.240373
211210_x_at	SH2D1A	grey	0.238259
232698_at	BPIFB2	grey	0.237963
220393_at	LGSN	grey	0.237541
223438_s_at	PPARA	grey	0.237086
212354_at	SULF1	grey	0.235298
230826_at	MMD2	grey	0.234624
1558846_at	PNLIPRP3	grey	0.231386
226214_at	GDE1	grey	0.230566
1555352_at	FOXP2	grey	0.230497
1561660_at	SLC25A53	grey	0.230323
1558815_at	SORBS2	grey	0.229916
220979_s_at	ST6GALNAC5	grey	0.229324
208950_s_at	ALDH7A1	grey	0.227852
205709_s_at	CDS1	grey	0.227421
213725_x_at	XYLT1	grey	0.227114
217788_s_at	GALNT2	grey	0.227045
225212_at	SLC25A25	grey	0.226799
1554931_at	CYP4A11	grey	0.225549
223020_at	CLPTM1L	grey	0.22491
226894_at	SLC35A3	grey	0.2216
201627_s_at	INSIG1	grey	0.220538
220333_at	PAQR5	grey	0.219767
234973_at	SLC38A5	grey	0.217256
203217_s_at	ST3GAL5	grey	0.216258
205271_s_at	CDK20	grey	0.216181
209395_at	CHI3L1	grey	0.214448
212256_at	GALNT10	grey	0.2115
219375_at	CEPT1	grey	0.210828
231787_at	SLC25A27	grey	0.210653
1569886_a_at	GLB1L3	grey	0.210224
223918_at	ACSL6	grey	0.20983
232378_at	SLC5A9	grey	0.208737
227702_at	CYP4X1	grey	0.206254
202780_at	OXCT1	grey	0.204874
1556134_a_at	B3GNT5	grey	0.204208
213164_at	SLC5A3	grey	0.203008
222217_s_at	SLC27A3	grey	0.202534
212344_at	SULF1	grey	0.201349
219205_at	SRR	grey	0.200803
205337_at	DCT	grey	0.196632
220580_at	BICC1	grey	0.196273
206859_s_at	PAEP	grey	0.195396
230554_at	ACSM2A	grey	0.193989
220868_s_at	SLC7A10	grey	0.192145
214203_s_at	PRODH	grey	0.189462
219718_at	FGGY	grey	0.189061
205829_at	HSD17B1	grey	0.18685
214106_s_at	GMDS	grey	0.186726
1568666_at	PLIN5	grey	0.18633
218047_at	OSBPL9	grey	0.185892
208168_s_at	CHIT1	grey	0.184387
210353_s_at	SLC6A2	grey	0.18423
236332_at	DHRS7	grey	0.183371
234978_at	SLC36A4	grey	0.182255
223949_at	TMPRSS3	grey	0.182085
203323_at	CAV2	grey	0.181379
204798_at	MYB	grey	0.178792
219948_x_at	UGT2A3	grey	0.17868
224554_at	GHSR	grey	0.178032
232092_at	SLC25A51	grey	0.176548
243623_at	SLC1A7	grey	0.17508
202148_s_at	PYCR1	grey	0.174882
206952_at	G6PC	grey	0.17451
206311_s_at	PLA2G1B	grey	0.173986
217303_s_at	ADRB3	grey	0.172829
36475_at	GCAT	grey	0.172533
219559_at	SLC17A9	grey	0.171745
218304_s_at	OSBPL11	grey	0.171242
205822_s_at	HMGCS1	grey	0.170363
227628_at	GPX8	grey	0.168575
206947_at	B3GALT5	grey	0.168403
200831_s_at	SCD	grey	0.168294
243614_s_at	PRODH2	grey	0.167675
203324_s_at	CAV2	grey	0.167517
220177_s_at	TMPRSS3	grey	0.166975
205934_at	PLCL1	grey	0.166777
232861_at	PDP2	grey	0.166264
203331_s_at	INPP5D	grey	0.165881
214955_at	TMPRSS6	grey	0.1655
243417_at	ZADH2	grey	0.16539
205278_at	GAD1	grey	0.164985
237395_at	CYP4Z1	grey	0.164972
210677_at	SOAT2	grey	0.164648
216180_s_at	SYNJ2	grey	0.164315
1554938_a_at	ACOT11	grey	0.164236
201301_s_at	ANXA4	grey	0.163912
1554835_a_at	B3GNT5	grey	0.163543
219986_s_at	ACAD10	grey	0.161516
223437_at	PPARA	grey	0.161037
1553604_at	ABCA13	grey	0.160063
226183_at	GSK3B	grey	0.159747
202436_s_at	CYP1B1	grey	0.159656
217787_s_at	GALNT2	grey	0.157589
205174_s_at	QPCT	grey	0.157539
205676_at	CYP27B1	grey	0.157475
205694_at	TYRP1	grey	0.156738
215715_at	SLC6A2	grey	0.154966
218725_at	SLC25A22	grey	0.154086
206342_x_at	IDS	grey	0.153184
221046_s_at	GTPBP8	grey	0.153052
235978_at	FABP4	grey	0.151505
204364_s_at	REEP1	grey	0.151166
203282_at	GBE1	grey	0.148895
220829_s_at	B3GALT1	grey	0.148822
226185_at	CDS1	grey	0.148121
228956_at	UGT8	grey	0.147954
235733_at	GXYLT2	grey	0.147602
220924_s_at	SLC38A2	grey	0.14747
243804_at	MTMR7	grey	0.147414
202426_s_at	RXRA	grey	0.146746
231021_at	SLC6A19	grey	0.145223
205221_at	HGD	grey	0.143916
214461_at	LBP	grey	0.142707
208078_s_at	SIK1	grey	0.142679
219795_at	SLC6A14	grey	0.141697
219800_s_at	THNSL1	grey	0.140544
207388_s_at	PTGES	grey	0.13608
200862_at	DHCR24	grey	0.134572
226935_s_at	CLPTM1L	grey	0.132689
231664_at	SLC25A29	grey	0.131745
213170_at	GPX7	grey	0.130045
225033_at	ST3GAL1	grey	0.130035
242009_at	SLC6A4	grey	0.129224
210082_at	ABCA4	grey	0.128122
216958_s_at	IVD	grey	0.127797
216402_at	SEC14L4	grey	0.126923
202437_s_at	CYP1B1	grey	0.126834
241447_at	ING5	grey	0.124838
1553605_a_at	ABCA13	grey	0.123089
214308_s_at	HGD	grey	0.123031
220029_at	ELOVL2	grey	0.122694
210192_at	ATP8A1	grey	0.122542
235714_at	GANC	grey	0.12198
214829_at	AASS	grey	0.120697
217621_at	SLC6A2	grey	0.120285
207475_at	FABP2	grey	0.119663
230624_at	SLC25A27	grey	0.119622
218041_x_at	SLC38A2	grey	0.11928
234850_at	MOGAT3	grey	0.118692
224494_x_at	HSD17B14	grey	0.117836
221957_at	PDK3	grey	0.117058
59705_at	SCLY	grey	0.114855
207788_s_at	SORBS3	grey	0.114305
205978_at	KL	grey	0.113873
224497_x_at	HSD17B14	grey	0.111003
209396_s_at	CHI3L1	grey	0.110791
226415_at	VAT1L	grey	0.110648
207638_at	TMPRSS15	grey	0.110641
202435_s_at	CYP1B1	grey	0.11032
1562460_at	CNDP2	grey	0.108164
221920_s_at	SLC25A37	grey	0.1069
218864_at	TNS1	grey	0.106869
226390_at	STARD4	grey	0.106359
206664_at	SI	grey	0.105945
1554079_at	GALNT18	grey	0.105184
219956_at	GALNT6	grey	0.104876
209529_at	PPAP2C	grey	0.104409
211748_x_at	PTGDS	grey	0.103992
212971_at	CARS	grey	0.103409
206670_s_at	GAD1	grey	0.102244
221748_s_at	TNS1	grey	0.101243
203180_at	ALDH1A3	grey	0.100828
235335_at	ABCA9	grey	0.0990674
226553_at	TMPRSS2	grey	0.0989391
1554724_at	SLC6A11	grey	0.0987713
219733_s_at	SLC27A5	grey	0.0987487
221432_s_at	SLC25A28	grey	0.0966778
213393_at	MFSD9	grey	0.0949604
231734_at	RBP2	grey	0.0938525
230707_at	SORL1	grey	0.0928812
218087_s_at	SORBS1	grey	0.0918526
1555600_s_at	APOL4	grey	0.0916708
202278_s_at	SPTLC1	grey	0.0915344
205370_x_at	DBT	grey	0.0893311
202498_s_at	SLC2A3	grey	0.088403
213804_at	INPP5B	grey	0.0865931
219820_at	SLC6A16	grey	0.0861927
226978_at	PPARA	grey	0.0849147
1561094_a_at	SLC22A25	grey	0.0843668
221662_s_at	SLC22A7	grey	0.0833221
211663_x_at	PTGDS	grey	0.0829025
1555935_s_at	HUNK	grey	0.082517
1558875_at	SREBF1	grey	0.0819723
235418_at	FAHD2A	grey	0.0815736
205920_at	SLC6A6	grey	0.0810679
202990_at	PYGL	grey	0.0804184
210145_at	PLA2G4A	grey	0.0803291
204875_s_at	GMDS	grey	0.0800082
229197_at	ING5	grey	0.0797517
238567_at	SGPP2	grey	0.0782523
207225_at	AANAT	grey	0.0779619
205666_at	FMO1	grey	0.0761616
1568667_s_at	PLIN5	grey	0.076116
205632_s_at	PIP5K1B	grey	0.0759792
212187_x_at	PTGDS	grey	0.0728848
227626_at	PAQR8	grey	0.0720718
209869_at	ADRA2A	grey	0.0717912
220423_at	PLA2G2D	grey	0.0712254
207537_at	PFKFB1	grey	0.0710826
223991_s_at	GALNT2	grey	0.0702027
1553062_at	MOGAT1	grey	0.0694598
239196_at	ANKRD22	grey	0.069361
201625_s_at	INSIG1	grey	0.0687256
219584_at	PLA1A	grey	0.0677096
224855_at	PYCR2	grey	0.0667627
229309_at	ADRB1	grey	0.0654373
213221_s_at	SIK2	grey	0.064719
223696_at	ARSD	grey	0.0639231
203201_at	PMM2	grey	0.0634
219855_at	NUDT11	grey	0.059447
215543_s_at	LARGE	grey	0.0592495
226187_at	CDS1	grey	0.0571352
206547_s_at	PPEF1	grey	0.056888
201917_s_at	SLC25A36	grey	0.0563634
235904_at	UGT3A1	grey	0.0563235
221661_at	SLC22A7	grey	0.0561736
223948_s_at	TMPRSS3	grey	0.0553054
1565778_at	ABCA8	grey	0.0550203
230719_at	ING3	grey	0.0544979
224509_s_at	RTN4IP1	grey	0.0540041
210344_at	OSBPL7	grey	0.0532734
237099_at	BPIFA2	grey	0.0508756
206916_x_at	TAT	grey	0.0506978
210367_s_at	PTGES	grey	0.0492403
202434_s_at	CYP1B1	grey	0.0468735
232488_at	PHYKPL	grey	0.0465952
203509_at	SORL1	grey	0.0465677
208158_s_at	OSBPL1A	grey	0.0455369
200790_at	ODC1	grey	0.0437285
221941_at	PAOX	grey	0.0437065
203065_s_at	CAV1	grey	0.0434885
221139_s_at	CSAD	grey	0.0417476
210950_s_at	FDFT1	grey	0.0393934
219532_at	ELOVL4	grey	0.0391567
1552695_a_at	SLC2A13	grey	0.0369339
226519_s_at	PHYKPL	grey	0.0331823
207656_s_at	ACOX1	grey	0.0322236
233150_at	GALNTL5	grey	0.0308996
210868_s_at	ELOVL6	grey	0.0299132
1552833_at	B3GNT6	grey	0.0291371
223541_at	HAS3	grey	0.0272749
221262_s_at	SLC2A11	grey	0.026764
214666_x_at	IREB2	grey	0.0254901
227063_at	TMEM256	grey	0.0237423
230966_at	IL4I1	grey	0.0233686
223142_s_at	UCK1	grey	0.0208189
206376_at	SLC6A15	grey	0.0202706
221918_at	CDK17	grey	0.0181848
206540_at	GLB1L	grey	0.0157227
201302_at	ANXA4	grey	0.0156362
221024_s_at	SLC2A10	grey	0.0152953
203767_s_at	STS	grey	0.0152944
202459_s_at	LPIN2	grey	0.0145878
208214_at	ADRB1	grey	0.0139965
211726_s_at	FMO2	grey	0.0139181
224300_x_at	FTCD	grey	0.013911
205913_at	PLIN1	grey	0.0134098
1555516_at	FOXP2	grey	0.0123464
202449_s_at	RXRA	grey	0.0122909
227522_at	CMBL	grey	0.0118749
220604_x_at	FTCD	grey	0.0118119
205675_at	MTTP	grey	0.010356
220554_at	SLC22A7	grey	0.0101695
221131_at	A4GNT	grey	0.00978466
215129_at	PIK3C2G	grey	0.00888729
224460_s_at	L2HGDH	grey	0.00828797
207016_s_at	ALDH1A2	grey	0.00732751
222773_s_at	GALNT12	grey	0.00661
238160_at	ACOT12	grey	0.00619683
231854_at	PIK3CA	grey	0.00586226
1562443_at	CLVS2	grey	0.00264741
223979_x_at	FTCD	grey	0.0022371
201598_s_at	INPPL1	grey	0.00138064
211070_x_at	DBI	grey	0.00126969
222705_s_at	SLC25A15	grey	-0.000990557
218885_s_at	GALNT12	grey	-0.00234051
209506_s_at	NR2F1	grey	-0.0054062
234472_at	GALNT13	grey	-0.00548738
209389_x_at	DBI	grey	-0.0065284
221304_at	UGT1A8	grey	-0.00722224
227382_at	CYB5B	grey	-0.00819724
225844_at	POLE4	grey	-0.0103926
223605_at	SLC25A18	grey	-0.0121392
204130_at	HSD11B2	grey	-0.0123027
229535_at	PTPMT1	grey	-0.0123505
206178_at	PLA2G5	grey	-0.0138634
210788_s_at	DHRS7	grey	-0.0142087
212274_at	LPIN1	grey	-0.0177229
222870_s_at	B3GNT2	grey	-0.017806
220182_at	SLC25A23	grey	-0.0187464
207097_s_at	SLC17A2	grey	-0.019426
241111_at	HSD3B1	grey	-0.0197264
231751_at	ABCG8	grey	-0.0208998
203504_s_at	ABCA1	grey	-0.0225457
202472_at	MPI	grey	-0.0229496
223738_s_at	PGM2	grey	-0.0229716
205364_at	ACOX2	grey	-0.0229901
227962_at	ACOX1	grey	-0.0239547
204515_at	HSD3B1	grey	-0.0243907
214307_at	HGD	grey	-0.024955
244692_at	CYP4F22	grey	-0.0252324
214681_at	GK	grey	-0.0290164
240189_at	ACOXL	grey	-0.0309587
204389_at	MAOA	grey	-0.0318974
206335_at	GALNS	grey	-0.0319289
205100_at	GFPT2	grey	-0.036013
224299_x_at	FTCD	grey	-0.0361017
238347_at	SLC38A10	grey	-0.0362592
202409_at	IGF2	grey	-0.0367436
207418_s_at	DDO	grey	-0.0375855
203058_s_at	PAPSS2	grey	-0.0380875
203397_s_at	GALNT3	grey	-0.0410867
225286_at	ARSD	grey	-0.0413009
207245_at	UGT2B17	grey	-0.0419012
202075_s_at	PLTP	grey	-0.0424375
236436_at	SLC25A45	grey	-0.043105
223702_x_at	FTCD	grey	-0.0451004
231863_at	ING3	grey	-0.0451068
232086_at	PIK3C3	grey	-0.0463424
201599_at	OAT	grey	-0.0478576
224018_s_at	SCD5	grey	-0.0519506
204241_at	ACOX3	grey	-0.0520265
217127_at	CTH	grey	-0.0538717
1553364_at	PNPLA1	grey	-0.0548345
222571_at	ST6GALNAC6	grey	-0.0550188
205147_x_at	NCF4	grey	-0.055523
203649_s_at	PLA2G2A	grey	-0.0562953
226785_at	ATP11C	grey	-0.0566469
231424_at	SLC5A12	grey	-0.0634476
202825_at	SLC25A4	grey	-0.0638713
243015_at	CYP3A5	grey	-0.0645755
229876_at	PHKA1	grey	-0.0673235
227049_at	ZADH2	grey	-0.0678798
221087_s_at	APOL3	grey	-0.0700903
219113_x_at	HSD17B14	grey	-0.0746653
213309_at	PLCL2	grey	-0.0746994
48031_r_at	FAXDC2	grey	-0.0750465
223211_at	HACL1	grey	-0.0754638
219614_s_at	SLC6A20	grey	-0.0766315
238439_at	ANKRD22	grey	-0.0767806
203212_s_at	MTMR2	grey	-0.0770703
203769_s_at	STS	grey	-0.0771803
209459_s_at	ABAT	grey	-0.0779229
223805_at	OSBPL6	grey	-0.0784089
211766_s_at	PNLIPRP2	grey	-0.0789261
230458_at	SLC45A1	grey	-0.0815151
231625_at	SLC22A9	grey	-0.0817706
218552_at	ECHDC2	grey	-0.0819218
202425_x_at	PPP3CA	grey	-0.0825257
204555_s_at	PPP1R3D	grey	-0.0826165
205175_s_at	KHK	grey	-0.0842731
239761_at	GCNT1	grey	-0.0847428
212560_at	SORL1	grey	-0.0856895
240435_at	ALDH1A2	grey	-0.0866747
213787_s_at	EBP	grey	-0.0876489
225985_at	PRKAA1	grey	-0.0884081
206826_at	PMP2	grey	-0.0884368
204588_s_at	SLC7A7	grey	-0.091338
216611_s_at	SLC6A2	grey	-0.0916842
205582_s_at	GGT5	grey	-0.0924401
239524_at	TSSK6	grey	-0.0928172
1555702_a_at	ST3GAL3	grey	-0.0929587
227020_at	YPEL2	grey	-0.0949531
206606_at	LIPC	grey	-0.0971704
213132_s_at	MCAT	grey	-0.0975471
204365_s_at	REEP1	grey	-0.0976822
202847_at	PCK2	grey	-0.0979756
231768_at	USF1	grey	-0.0980427
223569_at	PPAPDC1B	grey	-0.0984914
209614_at	ADH1B	grey	-0.0988537
210116_at	SH2D1A	grey	-0.0989023
237572_at	UGT3A1	grey	-0.099674
230372_at	HAS2	grey	-0.0999726
1557126_a_at	PLD1	grey	-0.101285
216218_s_at	PLCL2	grey	-0.102895
207677_s_at	NCF4	grey	-0.102974
225862_at	SLC25A26	grey	-0.107673
238177_at	SLC6A19	grey	-0.108595
204256_at	ELOVL6	grey	-0.112029
204837_at	MTMR9	grey	-0.113914
89977_at	ACSM5	grey	-0.115702
228501_at	GALNT15	grey	-0.117189
1554296_at	CYP19A1	grey	-0.118412
1555612_s_at	G6PC	grey	-0.118508
235050_at	SLC2A12	grey	-0.118716
224483_s_at	MFSD9	grey	-0.120248
214971_s_at	ST6GAL1	grey	-0.120812
211715_s_at	BDH1	grey	-0.12421
203128_at	SPTLC2	grey	-0.127517
206751_s_at	PCYT1B	grey	-0.128328
239492_at	SEC14L4	grey	-0.128709
201191_at	PITPNA	grey	-0.129232
226956_at	MTMR3	grey	-0.131544
218760_at	COQ6	grey	-0.131582
233576_at	HMGCLL1	grey	-0.132094
215870_s_at	PLA2G5	grey	-0.132926
235802_at	PLD4	grey	-0.134171
1560467_at	PAQR9	grey	-0.135066
211652_s_at	LBP	grey	-0.135516
201036_s_at	HADH	grey	-0.137096
243278_at	FOXP2	grey	-0.138732
201190_s_at	PITPNA	grey	-0.141744
201646_at	SCARB2	grey	-0.142512
204458_at	PLA2G15	grey	-0.145116
236597_at	UGT3A1	grey	-0.146332
220690_s_at	DHRS7B	grey	-0.146403
208383_s_at	PCK1	grey	-0.146578
211549_s_at	HPGD	grey	-0.147133
219181_at	LIPG	grey	-0.149122
204554_at	PPP1R3D	grey	-0.149572
206058_at	SLC6A12	grey	-0.149696
216346_at	SEC14L3	grey	-0.153966
230275_at	ARSI	grey	-0.154443
224724_at	SULF2	grey	-0.157583
211209_x_at	SH2D1A	grey	-0.158096
224409_s_at	TSSK6	grey	-0.161823
206831_s_at	ARSD	grey	-0.163775
210551_s_at	ASMT	grey	-0.164741
1553415_at	SLC17A8	grey	-0.165253
218440_at	MCCC1	grey	-0.166374
232180_at	UGP2	grey	-0.168342
202447_at	DECR1	grey	-0.169072
208369_s_at	GCDH	grey	-0.169835
220256_s_at	OXCT2	grey	-0.170306
231678_s_at	ADH4	grey	-0.170386
207440_at	SLC35A2	grey	-0.170888
202457_s_at	PPP3CA	grey	-0.171227
39249_at	AQP3	grey	-0.17137
217388_s_at	KYNU	grey	-0.171424
222969_at	B3GALT1	grey	-0.171486
204941_s_at	ALDH3B2	grey	-0.171871
231480_at	SLC6A19	grey	-0.174994
222957_at	NEU4	grey	-0.175482
218025_s_at	ECI2	grey	-0.178466
210377_at	ACSM3	grey	-0.182595
202497_x_at	SLC2A3	grey	-0.185272
232941_at	TMPRSS6	grey	-0.185691
205489_at	CRYM	grey	-0.187867
222134_at	DDO	grey	-0.1882
229509_at	MFSD8	grey	-0.189571
230286_at	SLC6A11	grey	-0.189579
1553972_a_at	CBS	grey	-0.190777
57540_at	RBKS	grey	-0.190846
206068_s_at	ACADL	grey	-0.191614
201035_s_at	HADH	grey	-0.191794
200946_x_at	GLUD1	grey	-0.192382
242998_at	RDH12	grey	-0.195933
211028_s_at	KHK	grey	-0.195999
227978_s_at	ZADH2	grey	-0.196613
209460_at	ABAT	grey	-0.197544
230465_at	HS2ST1	grey	-0.198844
231566_at	NOXRED1	grey	-0.198984
211416_x_at	GGTLC1	grey	-0.200222
222698_s_at	IMPACT	grey	-0.204583
205738_s_at	FABP3	grey	-0.205095
203913_s_at	HPGD	grey	-0.206649
226384_at	PPAPDC1B	grey	-0.207673
202428_x_at	DBI	grey	-0.210207
204273_at	EDNRB	grey	-0.212368
220106_at	NPC1L1	grey	-0.212662
203101_s_at	MGAT2	grey	-0.213254
209540_at	IGF1	grey	-0.215099
232423_at	ARSD	grey	-0.216484
1554053_at	SPTLC1	grey	-0.217454
1555553_a_at	SLC22A7	grey	-0.218228
226767_s_at	FAHD1	grey	-0.218258
208323_s_at	ANXA13	grey	-0.219874
221142_s_at	PECR	grey	-0.221785
210663_s_at	KYNU	grey	-0.222017
204174_at	ALOX5AP	grey	-0.22226
218675_at	SLC22A17	grey	-0.223724
224009_x_at	DHRS9	grey	-0.224631
206347_at	PDK3	grey	-0.225245
210381_s_at	CCKBR	grey	-0.225872
206069_s_at	ACADL	grey	-0.226053
226064_s_at	DGAT2	grey	-0.22636
205346_at	ST3GAL2	grey	-0.227292
228713_s_at	HSD17B14	grey	-0.227666
224901_at	SCD5	grey	-0.228224
220061_at	ACSM5	grey	-0.228976
211211_x_at	SH2D1A	grey	-0.229142
204388_s_at	MAOA	grey	-0.229441
233555_s_at	SULF2	grey	-0.229682
201931_at	ETFA	grey	-0.229723
216512_s_at	DCT	grey	-0.2306
201192_s_at	PITPNA	grey	-0.233992
203914_x_at	HPGD	grey	-0.235073
205813_s_at	MAT1A	grey	-0.235765
221008_s_at	ETNPPL	grey	-0.235977
202794_at	INPP1	grey	-0.239284
215723_s_at	PLD1	grey	-0.239943
205432_at	OVGP1	grey	-0.241717
235016_at	REEP3	grey	-0.242369
212816_s_at	CBS	grey	-0.242388
207544_s_at	ADH6	grey	-0.242588
224305_s_at	NPC1L1	grey	-0.24618
227491_at	ELOVL6	grey	-0.248026
213664_at	SLC1A1	grey	-0.249419
206085_s_at	CTH	grey	-0.252368
219932_at	SLC27A6	grey	-0.253852
223486_at	GTPBP8	grey	-0.253972
203500_at	GCDH	grey	-0.254436
1555679_a_at	RTN4IP1	grey	-0.255099
210961_s_at	ADRA1D	grey	-0.257057
205799_s_at	SLC3A1	grey	-0.258209
217074_at	SMOX	grey	-0.259063
206932_at	CH25H	grey	-0.260196
209739_s_at	PNPLA4	grey	-0.264184
202446_s_at	PLSCR1	grey	-0.266283
204800_s_at	DHRS12	grey	-0.267187
204284_at	PPP1R3C	grey	-0.267952
236361_at	GALNT15	grey	-0.272615
224327_s_at	DGAT2	grey	-0.273004
225366_at	PGM2	grey	-0.273342
206871_at	ELANE	grey	-0.274045
211231_x_at	CYP4A11	grey	-0.274361
208131_s_at	PTGIS	grey	-0.274454
210964_s_at	GYG2	grey	-0.274596
208322_s_at	ST3GAL1	grey	-0.276119
226636_at	PLD1	grey	-0.276374
229092_at	NR2F2	grey	-0.277839
223952_x_at	DHRS9	grey	-0.278698
242963_at	SGMS2	grey	-0.281186
219222_at	RBKS	grey	-0.281394
206930_at	GLYAT	grey	-0.284754
214210_at	SLC25A17	grey	-0.288029
215724_at	PLD1	grey	-0.288043
231398_at	SLC22A7	grey	-0.289632
230217_at	CLVS1	grey	-0.291545
229241_at	LDHD	grey	-0.291597
207378_at	TREH	grey	-0.292831
216202_s_at	SPTLC2	grey	-0.296333
219267_at	GLTP	grey	-0.297603
207820_at	ADH1A	grey	-0.298432
210862_s_at	SARDH	grey	-0.29874
203059_s_at	PAPSS2	grey	-0.299032
221246_x_at	TNS1	grey	-0.301074
220786_s_at	SLC38A4	grey	-0.301136
219521_at	B3GAT1	grey	-0.30648
1552670_a_at	PPP1R3B	grey	-0.309402
215794_x_at	GLUD2	grey	-0.309907
1554534_at	DPYD	grey	-0.31115
223820_at	RBP5	grey	-0.31134
211548_s_at	HPGD	grey	-0.312326
235201_at	FOXP2	grey	-0.312938
203127_s_at	SPTLC2	grey	-0.314762
239093_at	HOGA1	grey	-0.315212
206535_at	SLC2A2	grey	-0.317875
220416_at	ATP8B4	grey	-0.321899
239615_at	SLC22A5	grey	-0.326538
234977_at	ZADH2	grey	-0.328802
211577_s_at	IGF1	grey	-0.329243
210963_s_at	GYG2	grey	-0.336113
211689_s_at	TMPRSS2	grey	-0.338608
213706_at	GPD1	grey	-0.33887
207200_at	OTC	grey	-0.338908
207076_s_at	ASS1	grey	-0.346761
219633_at	TTPAL	grey	-0.348235
205769_at	SLC27A2	grey	-0.349309
206424_at	CYP26A1	grey	-0.350697
222930_s_at	AGMAT	grey	-0.351839
215649_s_at	MVK	grey	-0.352743
1552616_a_at	ACACB	grey	-0.354846
219298_at	ECHDC3	grey	-0.355806
206878_at	DAO	grey	-0.356516
205307_s_at	KMO	grey	-0.357384
209369_at	ANXA3	grey	-0.357668
227752_at	SPTLC3	grey	-0.358987
219429_at	FA2H	grey	-0.364254
204263_s_at	CPT2	grey	-0.370931
236044_at	PPAPDC1A	grey	-0.372446
205203_at	PLD1	grey	-0.375866
209542_x_at	IGF1	grey	-0.377048
227977_at	ZADH2	grey	-0.378818
1555345_at	SLC38A4	grey	-0.379754
222662_at	PPP1R3B	grey	-0.383437
230418_s_at	GALNT16	grey	-0.383827
219991_at	SLC2A9	grey	-0.386173
1554623_x_at	DGKE	grey	-0.387594
211423_s_at	SC5D	grey	-0.389473
205369_x_at	DBT	grey	-0.39103
206119_at	BHMT	grey	-0.405383
204385_at	KYNU	grey	-0.405721
238638_at	SLC37A2	grey	-0.407202
221268_s_at	SGPP1	grey	-0.407354
209541_at	IGF1	grey	-0.407551
242702_at	MMAA	grey	-0.40792
228821_at	ST6GAL2	grey	-0.409393
210143_at	ANXA10	grey	-0.417397
217775_s_at	RDH11	grey	-0.420458
205531_s_at	GLS2	grey	-0.421649
226745_at	CYP4V2	grey	-0.423831
232305_at	HMGCLL1	grey	-0.434452
214584_x_at	ACACB	grey	-0.436196
215689_s_at	SHBG	grey	-0.436878
236261_at	OSBPL6	grey	-0.438572
205943_at	TDO2	grey	-0.440006
207609_s_at	CYP1A2	grey	-0.445629
204818_at	HSD17B2	grey	-0.449098
214366_s_at	ALOX5	grey	-0.451236
203658_at	SLC25A20	grey	-0.461768
213820_s_at	STARD5	grey	-0.466492
206756_at	CHST7	grey	-0.467637
235334_at	ST6GALNAC3	grey	-0.46923
220446_s_at	CHST4	grey	-0.475454
209202_s_at	EXTL3	grey	-0.477887
212230_at	PPAP2B	grey	-0.507715
228391_at	CYP4V2	grey	-0.509693
1564706_s_at	GLS2	grey	-0.517451
204997_at	GPD1	grey	-0.519237
242817_at	PGLYRP2	grey	-0.519482
211138_s_at	KMO	grey	-0.527888
204801_s_at	DHRS12	grey	-0.530552
1553977_a_at	CYP39A1	grey	-0.544942
232428_at	MOGAT2	grey	-0.545861
204428_s_at	LCAT	grey	-0.576868
205557_at	BPI	red	0.708572
216938_x_at	DRD2	red	0.698714
208494_at	SLC6A7	red	0.68686
233943_x_at	PLEKHA8	red	0.653877
216873_s_at	ATP8B2	red	0.653518
206701_x_at	EDNRB	red	0.652896
205942_s_at	ACSM3	red	0.651106
220621_at	FOXE3	red	0.64947
221384_at	UCP1	red	0.644373
207015_s_at	ALDH1A2	red	0.642902
215737_x_at	USF2	red	0.609139
236064_at	SLC25A35	red	0.608774
1556369_a_at	PHKG2	red	0.589043
1568743_at	ATP10A	red	0.580776
239342_at	DGKZ	red	0.571802
206590_x_at	DRD2	red	0.556354
229763_at	FOXP4	red	0.541854
226471_at	GGT7	red	0.539499
237555_at	CARS2	red	0.520869
1569532_a_at	LCN15	red	0.519059
231352_at	SLC22A8	red	0.515223
232904_at	SLC7A14	red	0.511926
1554542_at	SLC25A48	red	0.506241
207381_at	ALOX12B	red	0.501081
65635_at	ENGASE	red	0.498123
211624_s_at	DRD2	red	0.485695
215566_x_at	LYPLA2	red	0.484305
1556891_at	SORCS1	red	0.483083
215568_x_at	LYPLA2	red	0.477338
223770_x_at	MRI1	red	0.476701
1557649_at	GALE	red	0.471003
216599_x_at	SLC22A6	red	0.465259
221164_x_at	CHST5	red	0.453203
1557651_x_at	GALE	red	0.446767
214406_s_at	SLC7A4	red	0.444742
217275_at	TSSK2	red	0.432724
235621_at	FAHD2A	red	0.430522
208006_at	FOXI1	red	0.428464
202152_x_at	USF2	red	0.422479
1555359_at	PIGQ	red	0.418929
224179_s_at	MIOX	red	0.418716
221240_s_at	B3GNT4	red	0.416497
1554556_a_at	ATP11B	red	0.398165
230906_at	GALNT10	red	0.396579
220630_s_at	CHIA	red	0.396183
231372_at	SLC25A48	red	0.394114
241811_x_at	SLC6A4	red	0.391591
209643_s_at	PLD2	red	0.389048
233523_at	BPIFB4	red	0.386754
39854_r_at	PNPLA2	red	0.382881
208028_s_at	GPX5	red	0.380653
213060_s_at	CHI3L2	red	0.369408
632_at	GSK3A	red	0.369031
207593_at	ABCG4	red	0.368191
1553888_at	LDHAL6A	red	0.361839
214879_x_at	USF2	red	0.360524
240705_at	CYP19A1	red	0.355232
207519_at	SLC6A4	red	0.353158
206779_s_at	ASMT	red	0.350107
240359_at	BPIFA3	red	0.34379
242748_at	SREBF2	red	0.338285
1552504_a_at	BRSK1	red	0.304402
212705_x_at	PNPLA2	red	0.303129
228727_at	ANXA11	red	0.301266
218301_at	RNPEPL1	red	0.300404
206154_at	RLBP1	red	0.286222
204393_s_at	ACPP	red	0.286025
237799_at	SLC22A12	red	0.284054
240517_at	CBS	red	0.283178
1560488_at	LCNL1	red	0.283101
232232_s_at	SLC22A16	red	0.277809
213343_s_at	GDPD5	red	0.268344
215705_at	PPP5C	red	0.254705
1555338_s_at	AQP10	red	0.252044
205577_at	PYGM	red	0.245924
238071_at	LCN10	red	0.244868
207708_at	ALOXE3	red	0.241859
216634_at	PLCH1	red	0.241536
221298_s_at	SLC22A8	red	0.226226
216551_x_at	PLCG1	red	0.200759
213713_s_at	GLB1L2	red	0.199292
219660_s_at	ATP8A2	red	0.198725
236286_at	PROCA1	red	0.195476
207816_at	LALBA	red	0.192345
228409_at	PLIN4	red	0.192299
207771_at	SLC5A2	red	0.185593
208204_s_at	CAV3	red	0.179989
228000_at	ADC	red	0.175204
216458_at	PQLC3	red	0.173012
228836_at	SLC25A35	red	0.16983
206566_at	SLC7A1	red	0.168175
231320_at	EBP	red	0.16733
210357_s_at	SMOX	red	0.159124
239707_at	SLC5A10	red	0.158474
1555416_a_at	ALOX15B	red	0.154725
238287_at	SLC7A13	red	0.150245
213651_at	INPP5J	red	0.145379
220542_s_at	BPIFA1	red	0.130919
221197_s_at	CHAT	red	0.127541
1553084_at	STARD6	red	0.120195
207444_at	SLC22A13	red	0.113934
207312_at	PHKG1	red	0.112731
232950_s_at	PITPNM2	red	0.110399
211123_at	SLC5A5	red	0.0961771
234436_x_at	OBP2A	red	0.0956562
234841_x_at	OBP2A	red	0.0856905
229555_at	GALNT5	red	0.0845834
205331_s_at	REEP2	red	0.0802147
234291_s_at	SLC6A20	red	0.0728105
1556552_a_at	ACSF3	red	0.0617417
212218_s_at	FASN	red	0.0521132
223432_at	OSBP2	red	0.0460646
36907_at	MVK	red	0.035285
1564063_a_at	ATP11B	red	0.0300435
206812_at	ADRB3	red	0.0204404
206836_at	SLC6A3	red	0.0152094
230044_at	PCYT2	red	0.0074299
1554767_s_at	CRYZL1	red	-0.00610034
221237_s_at	OSBP2	red	-0.00793025
230019_s_at	PTCHD2	red	-0.0171885
233287_at	SLC6A17	red	-0.0216277
229925_at	SLC6A17	red	-0.0351445
236347_at	MMAA	red	-0.0498844
216606_x_at	LYPLA2	red	-0.0540324
218111_s_at	CMAS	red	-0.0822959
220848_x_at	OBP2A	red	-0.11704
204056_s_at	MVK	red	-0.122092
222844_s_at	SRR	red	-0.250174
203261_at	DCTN6	red	-0.25951
213379_at	COQ2	red	-0.267617
231102_at	CROT	red	-0.297546
219204_s_at	SRR	red	-0.343292
209645_s_at	ALDH1B1	red	-0.408513
204271_s_at	EDNRB	red	-0.459061
242293_at	ING3	red	-0.477624
206480_at	LTC4S	red	-0.520237
210653_s_at	BCKDHB	red	-0.548664
214062_x_at	NFKBIB	turquoise	0.643296
224887_at	GNPTG	turquoise	0.64118
235149_at	PGM2L1	turquoise	0.628572
230774_at	PTGR2	turquoise	0.615459
232647_at	PROCA1	turquoise	0.608105
238418_at	SLC35B4	turquoise	0.599135
219013_at	GALNT11	turquoise	0.598263
215654_at	BCAT2	turquoise	0.569402
203549_s_at	LPL	turquoise	0.568432
208316_s_at	OCRL	turquoise	0.563484
214371_at	TSSK2	turquoise	0.543624
212062_at	ATP9A	turquoise	0.538564
222074_at	UROD	turquoise	0.530876
203737_s_at	PPRC1	turquoise	0.520792
217620_s_at	PIK3CB	turquoise	0.515082
219488_at	A4GALT	turquoise	0.510052
212863_x_at	CTBP1	turquoise	0.508688
208939_at	SEPHS1	turquoise	0.491584
1552834_at	B3GNT6	turquoise	0.488985
202679_at	NPC1	turquoise	0.488123
231198_at	CDK6	turquoise	0.482964
220236_at	PDPR	turquoise	0.477334
201409_s_at	PPP1CB	turquoise	0.476999
1554575_a_at	BPNT1	turquoise	0.475748
211797_s_at	NFYC	turquoise	0.474665
209433_s_at	PPAT	turquoise	0.473152
232167_at	SLC2A11	turquoise	0.467274
32091_at	SLC25A44	turquoise	0.464018
200028_s_at	STARD7	turquoise	0.458257
200768_s_at	MAT2A	turquoise	0.457199
207357_s_at	GALNT10	turquoise	0.452025
224951_at	CERS5	turquoise	0.447317
201413_at	HSD17B4	turquoise	0.446834
228951_at	SLC38A7	turquoise	0.436854
213384_x_at	PLCB3	turquoise	0.426565
206575_at	CDKL5	turquoise	0.425959
230989_s_at	TSSK6	turquoise	0.41161
209913_x_at	AP5Z1	turquoise	0.41149
210636_at	PPARD	turquoise	0.41027
207043_s_at	SLC6A9	turquoise	0.407059
216488_s_at	ATP11A	turquoise	0.406708
219577_s_at	ABCA7	turquoise	0.406095
207077_at	CELA2B	turquoise	0.396112
214010_s_at	ATP9B	turquoise	0.395843
217650_x_at	ST3GAL2	turquoise	0.395597
238568_s_at	NPC1	turquoise	0.382985
231185_at	KIAA1161	turquoise	0.38163
211205_x_at	PIP5K1A	turquoise	0.380993
234584_s_at	ATE1	turquoise	0.377336
221750_at	HMGCS1	turquoise	0.36251
244661_at	SOAT1	turquoise	0.359619
35179_at	B3GAT3	turquoise	0.354378
210456_at	PCYT1B	turquoise	0.354336
205482_x_at	SNX15	turquoise	0.353697
216129_at	ATP9A	turquoise	0.353461
230915_at	DHRS7C	turquoise	0.352906
202481_at	DHRS3	turquoise	0.352261
230183_at	EXT1	turquoise	0.351051
214431_at	GMPS	turquoise	0.348921
201835_s_at	PRKAB1	turquoise	0.347506
1566123_at	FABP6	turquoise	0.346694
[truncated: 805 more rows]
