# Supplementary material for: Gene network analysis reveals a novel 22-gene signature of carbon metabolism in hepatocellular carcinoma
Source: Oncotarget. 2016 Jun 23;7(31):49232–45. doi: 10.18632/oncotarget.10249 (PMC5226503; doi:10.18632/oncotarget.10249)
Supplement: Supplementary file 4 [file oncotarget-07-49232-s004.xlsx]

## Sheet: Sheet1
Gene	symbol	name	note	22-gene group?
hsa:10873	ME3,NADP-ME	malic enzyme 3, NADP(+)-dependent, mitochondrial (EC:1.1.1.40)	K00029 malate dehydrog	yes
hsa:1431	CS	citrate synthase (EC:2.3.3.1)	K01647 citrate synthase [EC:2.3.3.1]	yes
hsa:2023	ENO1,ENO1L1,MPB1,NNE,PPH	enolase 1, (alpha) (EC:4.2.1.11)	K01689 enolase [EC:4.2.1.11]	yes
hsa:226	ALDOA,ALDA,GSD12,HEL-S-87p	aldolase A, fructose-bisphosphate (EC:4.1.2.13)	K01623 fructose-bisp	yes
hsa:22934	RPIA,RPI	ribose 5-phosphate isomerase A (EC:5.3.1.6)	K01807 ribose 5-phosphate isomerase A [EC:5.	yes
hsa:2539	G6PD,G6PD1	glucose-6-phosphate dehydrogenase (EC:1.1.1.49)	K00036 glucose-6-phosphate 1-dehydroge	yes
hsa:25796	PGLS,6PGL	6-phosphogluconolactonase (EC:3.1.1.31)	K01057 6-phosphogluconolactonase [EC:3.1.1.31]	yes
hsa:3098	HK1,HK1-ta,HK1-tb,HK1-tc,HKD,HKI,HMSNR,HXK1	hexokinase 1 (EC:2.7.1.1)	K00844 hexokinase [EC	yes
hsa:3099	HK2,HKII,HXK2	hexokinase 2 (EC:2.7.1.1)	K00844 hexokinase [EC:2.7.1.1]	yes
hsa:4199	ME1,HUMNDME,MES	malic enzyme 1, NADP(+)-dependent, cytosolic (EC:1.1.1.40)	K00029 malate dehydro	yes
hsa:4200	ME2,ODS1	malic enzyme 2, NAD(+)-dependent, mitochondrial (EC:1.1.1.38)	K00027 malate dehydrogenas	yes
hsa:441531	PGAM4,PGAM-B,PGAM1,PGAM3,dJ1000K24.1	phosphoglycerate mutase family member 4 (EC:3.1.3.13 5.4.2		yes
hsa:5213	PFKM,ATP-PFK,GSD7,PFK-1,PFK1,PFKA,PFKX,PPP1R122	phosphofructokinase, muscle (EC:2.7.1.11)	K	yes
hsa:5214	PFKP,ATP-PFK,PFK-C,PFK-P,PFKF	phosphofructokinase, platelet (EC:2.7.1.11)	K00850 6-phosphofruc	yes
hsa:5226	PGD,6PGD	phosphogluconate dehydrogenase (EC:1.1.1.44)	K00033 6-phosphogluconate dehydrogenase [EC	yes
hsa:5230	PGK1,HEL-S-68p,MIG10,PGKA	phosphoglycerate kinase 1 (EC:2.7.2.3)	K00927 phosphoglycerate kinase	yes
hsa:5232	PGK2,HEL-S-272,PGKB,PGKPS,dJ417L20.2	phosphoglycerate kinase 2 (EC:2.7.2.3)	K00927 phosphoglyc	yes
hsa:5723	PSPH,PSP,PSPHD	phosphoserine phosphatase (EC:3.1.3.3)	K01079 phosphoserine phosphatase [EC:3.1.3	yes
hsa:6120	RPE,RPE2-1	ribulose-5-phosphate-3-epimerase (EC:5.1.3.1)	K01783 ribulose-phosphate 3-epimerase [E	yes
hsa:8277	TKTL1,TKR,TKT2	transketolase-like 1 (EC:2.2.1.1)	K00615 transketolase [EC:2.2.1.1]	yes
hsa:83440	ADPGK,2610017G09Rik,ADP-GK	ADP-dependent glucokinase (EC:2.7.1.147)	K08074 ADP-dependent glucoki	yes
hsa:84532	ACSS1,ACAS2L,ACECS1,AceCS2L	acyl-CoA synthetase short-chain family member 1 (EC:6.2.1.1)	K01895	yes
hsa:10993	SDS,SDH	serine dehydratase (EC:4.3.1.17 4.3.1.19)	K17989 L-serine/L-threonine ammonia-lyase [EC:4	no
hsa:113675	SDSL,SDH_2,SDS-RS1,TDH,cSDH	serine dehydratase-like (EC:4.3.1.17 4.3.1.19)	K17989 L-serine/L-t	no
hsa:128	ADH5,ADH-3,ADHX,FALDH,FDH,GSH-FDH,GSNOR	alcohol dehydrogenase 5 (class III), chi polypeptide		no
hsa:1373	CPS1,CPSASE1,PHN	carbamoyl-phosphate synthase 1, mitochondrial (EC:6.3.4.16)	K01948 carbamoyl-ph	no
hsa:1737	DLAT,DLTA,PDC-E2,PDCE2	dihydrolipoamide S-acetyltransferase (EC:2.3.1.12)	K00627 pyruvate dehyd	no
hsa:1738	DLD,DLDD,DLDH,E3,GCSL,LAD,PHE3	dihydrolipoamide dehydrogenase (EC:1.8.1.4)	K00382 dihydrolip	no
hsa:1743	DLST,DLTS	dihydrolipoamide S-succinyltransferase (E2 component of 2-oxo-glutarate complex) (EC:2.3		no
hsa:189	AGXT,AGT,AGT1,AGXT1,PH1,SPAT,SPT,TLH6	alanine-glyoxylate aminotransferase (EC:2.6.1.44 2.6.1		no
hsa:1892	ECHS1,SCEH	enoyl CoA hydratase, short chain, 1, mitochondrial (EC:4.2.1.17)	K07511 enoyl-CoA hydr	no
hsa:1962	EHHADH,ECHD,FRTS3,L-PBE,LBFP,LBP,PBFE	enoyl-CoA, hydratase/3-hydroxyacyl CoA dehydrogenase (E		no
hsa:2026	ENO2,HEL-S-279,NSE	enolase 2 (gamma, neuronal) (EC:4.2.1.11)	K01689 enolase [EC:4.2.1.11]	no
hsa:2027	ENO3,GSD13,MSE	enolase 3 (beta, muscle) (EC:4.2.1.11)	K01689 enolase [EC:4.2.1.11]	no
hsa:2098	ESD,FGH	esterase D (EC:3.1.2.12 3.1.1.56)	K01070 S-formylglutathione hydrolase [EC:3.1.2.12]	no
hsa:2203	FBP1,FBP	fructose-1,6-bisphosphatase 1 (EC:3.1.3.11)	K03841 fructose-1,6-bisphosphatase I [EC:3.1	no
hsa:221823	PRPS1L1,PRPS1,PRPS3,PRPSL,PRS-III	phosphoribosyl pyrophosphate synthetase 1-like 1 (EC:2.7.6.1)		no
hsa:2271	FH,HLRCC,LRCC,MCL,MCUL1	fumarate hydratase (EC:4.2.1.2)	K01679 fumarate hydratase, class II [E	no
hsa:229	ALDOB,ALDB,ALDO2	aldolase B, fructose-bisphosphate (EC:4.1.2.13)	K01623 fructose-bisphosphate al	no
hsa:230	ALDOC,ALDC	aldolase C, fructose-bisphosphate (EC:4.1.2.13)	K01623 fructose-bisphosphate aldolase,	no
hsa:2597	GAPDH,G3PD,GAPD,HEL-S-162eP	glyceraldehyde-3-phosphate dehydrogenase (EC:1.2.1.12)	K00134 glyce	no
hsa:26007	DAK,NET45	dihydroxyacetone kinase 2 homolog (S. cerevisiae) (EC:2.7.1.29 4.6.1.15 2.7.1.28)	K0086	no
hsa:26227	PHGDH,3-PGDH,3PGDH,HEL-S-113,NLS,PDG,PGAD,PGD,PGDH,PHGDHD,SERA	phosphoglycerate dehydroge		no
hsa:26275	HIBCH,HIBYLCOAH	3-hydroxyisobutyryl-CoA hydrolase (EC:3.1.2.4)	K05605 3-hydroxyisobutyryl-CoA hyd	no
hsa:2645	GCK,FGQTL3,GK,GLK,HHF3,HK4,HKIV,HXKP,LGLK,MODY2	glucokinase (hexokinase 4) (EC:2.7.1.2)	K	no
hsa:2731	GLDC,GCE,GCSP,HYGN1	glycine dehydrogenase (decarboxylating) (EC:1.4.4.2)	K00281 glycine dehydro	no
hsa:275	AMT,GCE,GCST,GCVT,NKH	aminomethyltransferase (EC:2.1.2.10)	K00605 aminomethyltransferase [EC:2	no
hsa:2805	GOT1,ASTQTL1,GIG18,cAspAT,cCAT	glutamic-oxaloacetic transaminase 1, soluble (EC:2.6.1.1 2.6.1.3		no
hsa:2806	GOT2,KAT4,KATIV,mitAAT	glutamic-oxaloacetic transaminase 2, mitochondrial (EC:2.6.1.1 2.6.1.7)		no
hsa:2821	GPI,AMF,GNPI,NLK,PGI,PHI,SA-36,SA36	glucose-6-phosphate isomerase (EC:5.3.1.9)	K01810 gluco	no
hsa:2875	GPT,AAT1,ALT1,GPT1	glutamic-pyruvate transaminase (alanine aminotransferase) (EC:2.6.1.2)	K0081	no
hsa:29968	PSAT1,EPIP,PSA,PSAT	phosphoserine aminotransferase 1 (EC:2.6.1.52)	K00831 phosphoserine aminotr	no
hsa:3030	HADHA,ECHA,GBP,HADH,LCEH,LCHAD,MTPA,TP-ALPHA	hydroxyacyl-CoA dehydrogenase/3-ketoacyl-CoA th		no
hsa:3101	HK3,HKIII,HXK3	hexokinase 3 (white cell) (EC:2.7.1.1)	K00844 hexokinase [EC:2.7.1.1]	no
hsa:34	ACADM,ACAD1,MCAD,MCADH	acyl-CoA dehydrogenase, C-4 to C-12 straight chain (EC:1.3.8.7)	K00249 a	no
hsa:3417	IDH1,HEL-216,HEL-S-26,IDCD,IDH,IDP,IDPC,PICD	isocitrate dehydrogenase 1 (NADP+), soluble (EC		no
hsa:3418	IDH2,D2HGA2,ICD-M,IDH,IDHM,IDP,IDPM,mNADP-IDH	isocitrate dehydrogenase 2 (NADP+), mitochondr		no
hsa:3419	IDH3A	isocitrate dehydrogenase 3 (NAD+) alpha (EC:1.1.1.41)	K00030 isocitrate dehydrogenase (NAD+)	no
hsa:3420	IDH3B,H-IDHB,RP46	isocitrate dehydrogenase 3 (NAD+) beta (EC:1.1.1.41)	K00030 isocitrate dehydro	no
hsa:3421	IDH3G,H-IDHG	isocitrate dehydrogenase 3 (NAD+) gamma (EC:1.1.1.41)	K00030 isocitrate dehydrogenas	no
hsa:35	ACADS,ACAD3,SCAD	acyl-CoA dehydrogenase, C-2 to C-3 short chain (EC:1.3.8.1)	K00248 butyryl-CoA	no
hsa:38	ACAT1,ACAT,MAT,T2,THIL	acetyl-CoA acetyltransferase 1 (EC:2.3.1.9)	K00626 acetyl-CoA C-acetylt	no
hsa:39	ACAT2	acetyl-CoA acetyltransferase 2 (EC:2.3.1.9)	K00626 acetyl-CoA C-acetyltransferase [EC:2.3.1.	no
hsa:4190	MDH1,HEL-S-32,MDH-s,MDHA,MGC:1375,MOR2	malate dehydrogenase 1, NAD (soluble) (EC:1.1.1.37 1.1.		no
hsa:4191	MDH2,M-MDH,MDH,MGC:3559,MOR1	malate dehydrogenase 2, NAD (mitochondrial) (EC:1.1.1.37)	K00026	no
hsa:4329	ALDH6A1,MMSADHA,MMSDH	aldehyde dehydrogenase 6 family, member A1 (EC:1.2.1.27 1.2.1.18)	K00140 m	no
hsa:4524	MTHFR	methylenetetrahydrofolate reductase (NAD(P)H) (EC:1.5.1.20)	K00297 methylenetetrahydrofolate	no
hsa:4594	MUT,MCM	methylmalonyl CoA mutase (EC:5.4.99.2)	K01847 methylmalonyl-CoA mutase [EC:5.4.99.2]	no
hsa:48	ACO1,ACONS,HEL60,IREB1,IREBP,IREBP1,IRP1	aconitase 1, soluble (EC:4.2.1.3)	K01681 aconitate	no
hsa:4967	OGDH,AKGDH,E1k,OGDC	oxoglutarate (alpha-ketoglutarate) dehydrogenase (lipoamide) (EC:1.2.4.2)	K	no
hsa:50	ACO2,ACONM,ICRD	aconitase 2, mitochondrial (EC:4.2.1.3)	K01681 aconitate hydratase [EC:4.2.1.3]	no
hsa:5091	PC,PCB	pyruvate carboxylase (EC:6.4.1.1)	K01958 pyruvate carboxylase [EC:6.4.1.1]	no
hsa:5095	PCCA	propionyl CoA carboxylase, alpha polypeptide (EC:6.4.1.3)	K01965 propionyl-CoA carboxylase al	no
hsa:5096	PCCB	propionyl CoA carboxylase, beta polypeptide (EC:6.4.1.3)	K01966 propionyl-CoA carboxylase bet	no
hsa:5160	PDHA1,PDHA,PDHCE1A,PHE1A	pyruvate dehydrogenase (lipoamide) alpha 1 (EC:1.2.4.1)	K00161 pyruvat	no
hsa:5161	PDHA2,PDHAL	pyruvate dehydrogenase (lipoamide) alpha 2 (EC:1.2.4.1)	K00161 pyruvate dehydrogenase	no
hsa:5162	PDHB,PDHBD,PDHE1-B,PHE1B	pyruvate dehydrogenase (lipoamide) beta (EC:1.2.4.1)	K00162 pyruvate d	no
hsa:5211	PFKL,ATP-PFK,PFK-B,PFK-L	phosphofructokinase, liver (EC:2.7.1.11)	K00850 6-phosphofructokinase	no
hsa:5223	PGAM1,HEL-S-35,PGAM-B,PGAMA	phosphoglycerate mutase 1 (brain) (EC:3.1.3.13 5.4.2.4 5.4.2.11)	K0	no
hsa:5224	PGAM2,GSD10,PGAM-M,PGAMM	phosphoglycerate mutase 2 (muscle) (EC:3.1.3.13 5.4.2.4 5.4.2.11)	K018	no
hsa:5313	PKLR,PK1,PKL,PKR,PKRL,RPK	pyruvate kinase, liver and RBC (EC:2.7.1.40)	K12406 pyruvate kinase	no
hsa:5315	PKM,CTHBP,HEL-S-30,OIP3,PK3,PKM2,TCB,THBP1	pyruvate kinase, muscle (EC:2.7.1.40)	K00873 pyr	no
hsa:55753	OGDHL	oxoglutarate dehydrogenase-like (EC:1.2.4.-)	K00164 2-oxoglutarate dehydrogenase E1 componen	no
hsa:55902	ACSS2,ACAS2,ACECS,ACS,ACSA,dJ1161H23.1	acyl-CoA synthetase short-chain family member 2 (EC:6.2		no
hsa:5631	PRPS1,ARTS,CMTX5,DFN2,DFNX1,PPRibP,PRS-I,PRSI	phosphoribosyl pyrophosphate synthetase 1 (EC:		no
hsa:5634	PRPS2,PRSII	phosphoribosyl pyrophosphate synthetase 2 (EC:2.7.6.1)	K00948 ribose-phosphate pyroph	no
hsa:6389	SDHA,CMD1GG,FP,PGL5,SDH1,SDH2,SDHF	succinate dehydrogenase complex, subunit A, flavoprotein (		no
hsa:6390	SDHB,CWS2,IP,PGL4,SDH,SDH1,SDH2,SDHIP	succinate dehydrogenase complex, subunit B, iron sulfu		no
hsa:6391	SDHC,CYB560,CYBL,PGL3,QPS1,SDH3	succinate dehydrogenase complex, subunit C, integral membrane		no
hsa:6392	SDHD,CBT1,CII-4,CWS3,PGL,PGL1,QPs3,SDH4,cybS	succinate dehydrogenase complex, subunit D, in		no
hsa:6470	SHMT1,CSHMT,SHMT	serine hydroxymethyltransferase 1 (soluble) (EC:2.1.2.1)	K00600 glycine hydroxy	no
hsa:6472	SHMT2,GLYA,HEL-S-51e,SHMT	serine hydroxymethyltransferase 2 (mitochondrial) (EC:2.1.2.1)	K00600	no
hsa:6888	TALDO1,TAL,TAL-H,TALDOR,TALH	transaldolase 1 (EC:2.2.1.2)	K00616 transaldolase [EC:2.2.1.2]	no
hsa:7086	TKT,HEL107,TK,TKT1	transketolase (EC:2.2.1.1)	K00615 transketolase [EC:2.2.1.1]	no
hsa:7167	TPI1,HEL-S-49,TIM,TPI,TPID	triosephosphate isomerase 1 (EC:5.3.1.1)	K01803 triosephosphate iso	no
hsa:729020	RPEL1	ribulose-5-phosphate-3-epimerase-like 1 (EC:5.1.3.1)	K01783 ribulose-phosphate 3-epimerase [	no
hsa:80201	HKDC1	hexokinase domain containing 1 (EC:2.7.1.1)	K00844 hexokinase [EC:2.7.1.1]	no
hsa:84076	TKTL2	transketolase-like 2 (EC:2.2.1.1)	K00615 transketolase [EC:2.2.1.1]	no
hsa:84693	MCEE,GLOD2	methylmalonyl CoA epimerase (EC:5.1.99.1)	K05606 methylmalonyl-CoA/ethylmalonyl-CoA ep	no
hsa:84706	GPT2,ALT2	glutamic pyruvate transaminase (alanine aminotransferase) 2 (EC:2.6.1.2)	K00814 alanine	no
hsa:8789	FBP2	fructose-1,6-bisphosphatase 2 (EC:3.1.3.11)	K03841 fructose-1,6-bisphosphatase I [EC:3.1.3.11	no
hsa:8801	SUCLG2,GBETA	succinate-CoA ligase, GDP-forming, beta subunit (EC:6.2.1.4)	K01900 succinyl-CoA syn	no
hsa:8802	SUCLG1,GALPHA,MTDPS9,SUCLA1	succinate-CoA ligase, alpha subunit (EC:6.2.1.4 6.2.1.5)	K01899 suc	no
hsa:8803	SUCLA2,A-BETA,MTDPS5,SCS-betaA	succinate-CoA ligase, ADP-forming, beta subunit (EC:6.2.1.5)	K01	no
hsa:9104	RGN,GNL,HEL-S-41,RC,SMP30	regucalcin (EC:3.1.1.17)	K01053 gluconolactonase [EC:3.1.1.17]	no
hsa:9563	H6PD,CORTRD1,G6PDH,GDH	hexose-6-phosphate dehydrogenase (glucose 1-dehydrogenase) (EC:1.1.1.47 3		no
